# Supplementary material for: Enhancing and shaping the immunogenicity of native-like HIV-1 envelope trimers with a two-component protein nanoparticle
Source: Nat Commun. 2019 Sep 19;10:4272. doi: 10.1038/s41467-019-12080-1 (PMC6753213; doi:10.1038/s41467-019-12080-1)
Supplement: Supplementary file 4 — Source Data [file 41467_2019_12080_MOESM4_ESM.xlsx]

## Sheet: Figure 1.
	Figure 1b
	SDS-PAGE BG505 SOSIPv5.2 and BG505 SOSIPv5.2-I53-50A.1NT1
	1 = BG505 SOSIPv5.2 (non-reduced)
	2 = BG505 SOSIPv5.2-I53-50A.1NT1 (non-reduced)
	3 = BG505 SOSIPv5.2 (reduced)
	4 = BG505 SOSIPv5.2-I53-50A.1NT1 (reduced)
	Figure 1c
	SEC BG505 SOSIPv5.2-I53-50A.1NT1				BN-PAGE BG505 SOSIPv5.2-I53-50A.1NT1
	Volume (ml)	normalized mAU
	-0.994864	0.046569
	-0.993464	0.046442
	-0.992484	0.046188
	-0.991668	0.046188
	-0.990501	0.046315
	-0.989031	0.04606
	-0.988144	0.045679
	-0.987001	0.045424
	-0.985834	0.045042
	-0.984667	0.044915
	-0.983337	0.044533
	-0.982334	0.043897
	-0.981167	0.043516
	-0.98	0.042498
	-0.978834	0.041861
	-0.97755	0.041607
	-0.9765	0.041225			Fractions:
	-0.975333	0.040589			1 = 13.5ml-14ml
	-0.974167	0.040971			2 = 14ml-14.5ml
	-0.973	0.041352			3 = 14.5ml-15ml
	-0.971716	0.042116			4 = 15ml-15.5ml
	-0.970666	0.043134			5 = 15.5ml-16ml
	-0.9695	0.044406			6 = 16ml-16.5ml
	-0.968333	0.045806
	-0.967166	0.046442
	-0.965999	0.047205
	-0.964833	0.047842
	-0.963666	0.047714
	-0.962499	0.047333
	-0.961333	0.045679
	-0.960002	0.044152
	-0.958999	0.042498
	-0.957832	0.04148
	-0.956666	0.040335
	-0.955499	0.039189
	-0.954332	0.038808
	-0.953165	0.039444
	-0.951999	0.041989
	-0.950832	0.04746
	-0.949665	0.06909
	-0.948288	0.086904
	-0.947332	0.086904
	-0.946165	0.14098
	-0.944998	0.178388
	-0.943832	0.223049
	-0.942665	0.275471
	-0.941498	0.335146
	-0.940331	0.402073
	-0.939165	0.474854
	-0.937998	0.552978
	-0.936621	0.635811
	-0.935664	0.722842
	-0.934498	0.812545
	-0.933331	0.903775
	-0.932164	1.08827
	-0.930887	1.18039
	-0.929831	1.2706
	-0.928664	1.35954
	-0.927497	1.4467
	-0.926331	1.53157
	-0.92496	1.61326
	-0.923997	1.69253
	-0.92283	1.76874
	-0.921669	1.84254
	-0.920503	1.98047
	-0.919173	2.04498
	-0.918169	2.04498
	-0.917003	2.16305
	-0.915836	2.21637
	-0.914669	2.26586
	-0.913292	2.31129
	-0.912336	2.35162
	-0.911169	2.38636
	-0.910002	2.41626
	-0.908835	2.44158
	-0.907459	2.46219
	-0.906502	2.4786
	-0.905335	2.49082
	-0.904168	2.49934
	-0.903002	2.50431
	-0.901672	2.50163
	-0.900668	2.49591
	-0.899502	2.48713
	-0.898335	2.47517
	-0.897168	2.45977
	-0.895791	2.44031
	-0.894835	2.41499
	-0.893668	2.38419
	-0.892501	2.34628
	-0.891334	2.302
	-0.889911	2.19372
	-0.889001	2.19372
	-0.887834	2.13341
	-0.886667	2.00401
	-0.885501	1.93632
	-0.884334	1.86722
	-0.883167	1.79864
	-0.882001	1.73388
	-0.880834	1.67573
	-0.879667	1.62445
	-0.8785	1.58221
	-0.877334	1.54913
	-0.876167	1.52483
	-0.875	1.50854
	-0.873833	1.50052
	-0.872667	1.50052
	-0.8715	1.52215
	-0.870333	1.54429
	-0.869167	1.57101
	-0.868	1.60104
	-0.866623	1.63361
	-0.865666	1.66822
	-0.8645	1.70283
	-0.863333	1.73693
	-0.862166	1.77001
	-0.860836	1.8288
	-0.859833	1.8288
	-0.858666	1.85475
	-0.857499	1.8774
	-0.856333	1.91189
	-0.855142	1.92346
	-0.853999	1.9311
	-0.852832	1.93517
	-0.851666	1.93504
	-0.850499	1.93072
	-0.849075	1.92346
	-0.848165	1.91252
	-0.846999	1.89853
	-0.845832	1.88198
	-0.844665	1.84025
	-0.843498	1.84025
	-0.842332	1.78808
	-0.841165	1.75882
	-0.839998	1.72739
	-0.838832	1.69392
	-0.837642	1.65792
	-0.836498	1.62025
	-0.835331	1.58208
	-0.834165	1.54277
	-0.832998	1.5032
	-0.831668	1.46324
	-0.830664	1.42304
	-0.829498	1.38423
	-0.828331	1.34529
	-0.827164	1.26806
	-0.825974	1.22963
	-0.824831	1.19057
	-0.823664	1.15214
	-0.822497	1.11423
	-0.821331	1.07707
	-0.820006	1.04094
	-0.819003	1.00366
	-0.817836	0.966758
	-0.81667	0.930749
	-0.815503	0.861659
	-0.814079	0.827941
	-0.813169	0.827941
	-0.812003	0.762413
	-0.810836	0.730985
	-0.809669	0.70032
	-0.808386	0.670165
	-0.807336	0.641282
	-0.806169	0.613162
	-0.805002	0.585551
	-0.803835	0.556923
	-0.802412	0.529694
	-0.801502	0.502465
	-0.800335	0.475745
	-0.799169	0.449024
	-0.798002	0.42345
	-0.796835	0.398129
	-0.795668	0.345452
	-0.794502	0.31886
	-0.793335	0.293157
	-0.792168	0.26771
	-0.790885	0.243534
	-0.789835	0.22025
	-0.788668	0.197601
	-0.787501	0.17508
	-0.786335	0.153704
	-0.785051	0.11197
	-0.784001	0.11197
	-0.782834	0.091103
	-0.781668	0.051913
	-0.780501	0.033464
	-0.779217	0.01476
	-0.778167	-0.00382
	-0.777001	-0.02176
	-0.775834	-0.03957
	-0.774667	-0.057
	-0.773384	-0.07354
	-0.772334	-0.09072
	-0.771167	-0.10688
	-0.77	-0.12202
	-0.768834	-0.13704
	-0.767457	-0.16426
	-0.7665	-0.1775
	-0.765333	-0.19022
	-0.764167	-0.20155
	-0.763	-0.21312
	-0.761623	-0.22508
	-0.760666	-0.23692
	-0.7595	-0.24888
	-0.758333	-0.26033
	-0.757166	-0.2714
	-0.755836	-0.29138
	-0.754833	-0.29138
	-0.753666	-0.30028
	-0.752499	-0.30944
	-0.751333	-0.32624
	-0.750003	-0.33489
	-0.748999	-0.34354
	-0.747832	-0.35181
	-0.746666	-0.35996
	-0.745499	-0.3681
	-0.744332	-0.37472
	-0.743165	-0.38146
	-0.741999	-0.38795
	-0.740832	-0.39431
	-0.739665	-0.40615
	-0.738475	-0.40615
	-0.737332	-0.41162
	-0.736165	-0.4223
	-0.734998	-0.42727
	-0.733832	-0.43185
	-0.732665	-0.43668
	-0.731498	-0.44152
	-0.730331	-0.44661
	-0.729165	-0.45157
	-0.727998	-0.45666
	-0.726715	-0.46086
	-0.725664	-0.4648
	-0.724498	-0.47002
	-0.723331	-0.47434
	-0.722164	-0.47816
	-0.720998	-0.48694
	-0.719831	-0.49216
	-0.718664	-0.49674
	-0.717503	-0.5017
	-0.716336	-0.50654
	-0.715053	-0.51252
	-0.714003	-0.51786
	-0.712836	-0.52333
	-0.711669	-0.52829
	-0.710503	-0.533
	-0.709126	-0.53949
	-0.708169	-0.53949
	-0.707002	-0.54318
	-0.705836	-0.55031
	-0.704669	-0.55463
	-0.703339	-0.5582
	-0.702336	-0.56188
	-0.701169	-0.56519
	-0.700002	-0.56888
	-0.698835	-0.57257
	-0.697552	-0.57563
	-0.696502	-0.57906
	-0.695335	-0.58224
	-0.694168	-0.58453
	-0.693002	-0.58937
	-0.691718	-0.59191
	-0.690668	-0.59522
	-0.689501	-0.59751
	-0.688335	-0.59929
	-0.687168	-0.60107
	-0.685931	-0.6026
	-0.684834	-0.60489
	-0.683668	-0.60616
	-0.682501	-0.6082
	-0.681334	-0.61036
	-0.680168	-0.61214
	-0.679001	-0.6138
	-0.677834	-0.61596
	-0.676667	-0.61736
	-0.675501	-0.61914
	-0.674264	-0.62029
	-0.673167	-0.62118
	-0.672	-0.62169
	-0.670834	-0.62181
	-0.669667	-0.6222
	-0.66843	-0.6222
	-0.667333	-0.62283
	-0.666167	-0.62309
	-0.665	-0.62321
	-0.663833	-0.62309
	-0.662666	-0.62283
	-0.6615	-0.6236
	-0.660333	-0.62449
	-0.659166	-0.62538
	-0.657999	-0.62639
	-0.656809	-0.62716
	-0.655666	-0.62805
	-0.654499	-0.62919
	-0.653332	-0.62983
	-0.652166	-0.63047
	-0.650999	-0.63123
	-0.649832	-0.63263
	-0.648665	-0.6339
	-0.647499	-0.63479
	-0.646332	-0.63607
	-0.645095	-0.63696
	-0.643999	-0.63785
	-0.642832	-0.63836
	-0.641665	-0.6395
	-0.640498	-0.64026
	-0.639215	-0.6409
	-0.638165	-0.64217
	-0.636998	-0.64344
	-0.635831	-0.64459
	-0.634665	-0.64586
	-0.633381	-0.64701
	-0.632331	-0.64701
	-0.631164	-0.64853
	-0.629998	-0.64917
	-0.628831	-0.64993
	-0.627501	-0.65057
	-0.626497	-0.65121
	-0.625331	-0.65261
	-0.624164	-0.65375
	-0.622997	-0.65451
	-0.621714	-0.65528
	-0.620664	-0.65617
	-0.619497	-0.65719
	-0.61833	-0.6577
	-0.617164	-0.65922
	-0.61588	-0.66113
	-0.614836	-0.66253
	-0.613669	-0.66393
	-0.612502	-0.66508
	-0.611336	-0.66584
	-0.610006	-0.66609
	-0.609002	-0.66635
	-0.607835	-0.66673
	-0.606669	-0.66762
	-0.605502	-0.66813
	-0.604172	-0.66953
	-0.603169	-0.66953
	-0.602002	-0.67195
	-0.600835	-0.67296
	-0.599668	-0.67424
	-0.598432	-0.67551
	-0.597335	-0.67602
	-0.596168	-0.67754
	-0.595001	-0.67933
	-0.593835	-0.68123
	-0.592505	-0.68276
	-0.591501	-0.68467
	-0.590334	-0.68632
	-0.589168	-0.68747
	-0.588001	-0.68938
	-0.586764	-0.69256
	-0.585667	-0.69383
	-0.584501	-0.69421
	-0.583334	-0.69485
	-0.582167	-0.69549
	-0.580837	-0.69612
	-0.579834	-0.69714
	-0.578667	-0.69828
	-0.5775	-0.69867
	-0.576333	-0.69854
	-0.575167	-0.69879
	-0.574	-0.6993
	-0.572833	-0.69968
	-0.571666	-0.69943
	-0.5705	-0.69867
	-0.569216	-0.69803
	-0.568166	-0.69778
	-0.566999	-0.69752
	-0.565833	-0.69701
	-0.564666	-0.69688
	-0.563336	-0.69638
	-0.562332	-0.69599
	-0.561166	-0.69587
	-0.559999	-0.69574
	-0.558832	-0.69536
	-0.557595	-0.69523
	-0.556499	-0.69409
	-0.555332	-0.69332
	-0.554165	-0.69256
	-0.552999	-0.6923
	-0.551832	-0.6923
	-0.550665	-0.69243
	-0.549498	-0.69243
	-0.548332	-0.69218
	-0.547165	-0.69205
	-0.545998	-0.69281
	-0.544831	-0.69472
	-0.543665	-0.69472
	-0.542498	-0.69561
	-0.541331	-0.69714
	-0.540094	-0.6979
	-0.538998	-0.69828
	-0.537831	-0.69956
	-0.536664	-0.70096
	-0.535497	-0.70261
	-0.534261	-0.70388
	-0.533164	-0.70503
	-0.531997	-0.70706
	-0.53083	-0.70885
	-0.529664	-0.71241
	-0.52838	-0.71393
	-0.52733	-0.71546
	-0.526163	-0.71699
	-0.524997	-0.71877
	-0.52383	-0.72055
	-0.522663	-0.72259
	-0.521496	-0.72411
	-0.52033	-0.72551
	-0.519163	-0.72628
	-0.517996	-0.72691
	-0.516625	-0.7278
	-0.515663	-0.72857
	-0.514496	-0.7306
	-0.513335	-0.7306
	-0.512168	-0.73264
	-0.511002	-0.73328
	-0.509835	-0.73404
	-0.508668	-0.73442
	-0.507501	-0.73531
	-0.506335	-0.73646
	-0.504859	-0.73786
	-0.504001	-0.73836
	-0.502834	-0.73875
	-0.501668	-0.73887
	-0.500501	-0.73887
	-0.499124	-0.73836
	-0.498167	-0.73836
	-0.497001	-0.73811
	-0.495834	-0.73633
	-0.494667	-0.7348
	-0.493197	-0.73302
	-0.492334	-0.732
	-0.491167	-0.73048
	-0.49	-0.72959
	-0.488834	-0.72908
	-0.487364	-0.72844
	-0.4865	-0.72768
	-0.485333	-0.72628
	-0.484167	-0.72462
	-0.483	-0.72182
	-0.481833	-0.72182
	-0.480666	-0.71775
	-0.4795	-0.71559
	-0.478333	-0.71381
	-0.477166	-0.71279
	-0.476	-0.71164
	-0.474833	-0.71063
	-0.473666	-0.70961
	-0.472499	-0.70897
	-0.471333	-0.70808
	-0.469956	-0.70757
	-0.468999	-0.70732
	-0.467832	-0.70681
	-0.466666	-0.70668
	-0.465499	-0.70605
	-0.464076	-0.70656
	-0.463166	-0.70643
	-0.461999	-0.70656
	-0.460832	-0.7063
	-0.459665	-0.70592
	-0.458289	-0.70541
	-0.457332	-0.7049
	-0.456165	-0.70516
	-0.454998	-0.70528
	-0.453832	-0.70503
	-0.452548	-0.70439
	-0.451498	-0.70439
	-0.450332	-0.7021
	-0.449165	-0.70108
	-0.447998	-0.70007
	-0.446668	-0.69956
	-0.445665	-0.69854
	-0.444498	-0.69701
	-0.443331	-0.69561
	-0.442164	-0.69447
	-0.440881	-0.69307
	-0.439831	-0.68836
	-0.438664	-0.68836
	-0.437497	-0.68569
	-0.436331	-0.68162
	-0.435047	-0.67933
	-0.433997	-0.67691
	-0.43283	-0.67475
	-0.431664	-0.67233
	-0.430497	-0.67029
	-0.429074	-0.66851
	-0.428164	-0.6666
	-0.426997	-0.66457
	-0.42583	-0.66266
	-0.424663	-0.65948
	-0.423497	-0.65948
	-0.42233	-0.65782
	-0.421163	-0.6563
	-0.419996	-0.65337
	-0.41883	-0.65222
	-0.417663	-0.65019
	-0.416496	-0.64892
	-0.41533	-0.64739
	-0.414163	-0.64586
	-0.412996	-0.64421
	-0.411672	-0.64281
	-0.410668	-0.64077
	-0.409502	-0.63899
	-0.408335	-0.63734
	-0.407168	-0.63467
	-0.405791	-0.63314
	-0.404835	-0.63238
	-0.403668	-0.63072
	-0.402501	-0.62894
	-0.401334	-0.62678
	-0.400168	-0.62487
	-0.399001	-0.62296
	-0.397834	-0.62118
	-0.396667	-0.61914
	-0.395501	-0.61723
	-0.394124	-0.61342
	-0.393167	-0.61342
	-0.392001	-0.61164
	-0.390834	-0.61011
	-0.389667	-0.60731
	-0.3885	-0.60591
	-0.387334	-0.60387
	-0.386167	-0.60222
	-0.385	-0.60057
	-0.383833	-0.59891
	-0.382503	-0.597
	-0.3815	-0.59548
	-0.380333	-0.59433
	-0.379166	-0.59306
	-0.378	-0.59115
	-0.376623	-0.59026
	-0.375666	-0.59026
	-0.3745	-0.58797
	-0.373333	-0.5867
	-0.372166	-0.58568
	-0.370836	-0.58441
	-0.369833	-0.58301
	-0.368666	-0.58224
	-0.367499	-0.5811
	-0.366332	-0.58021
	-0.365002	-0.57919
	-0.363999	-0.57855
	-0.362832	-0.5769
	-0.361665	-0.5769
	-0.360499	-0.57486
	-0.359122	-0.57435
	-0.358165	-0.57372
	-0.356998	-0.57308
	-0.355832	-0.57295
	-0.354665	-0.57219
	-0.353335	-0.57206
	-0.352331	-0.57143
	-0.351165	-0.57092
	-0.349998	-0.57016
	-0.348831	-0.57016
	-0.347455	-0.57054
	-0.346498	-0.57054
	-0.345331	-0.57092
	-0.344164	-0.57257
	-0.342998	-0.57334
	-0.341831	-0.57435
	-0.340664	-0.57563
	-0.339497	-0.57626
	-0.338331	-0.57741
	-0.337164	-0.57817
	-0.335787	-0.57906
	-0.334831	-0.5797
	-0.333664	-0.58084
	-0.332497	-0.58186
	-0.33133	-0.58224
	-0.330164	-0.58173
	-0.328997	-0.5825
	-0.32783	-0.58237
	-0.326663	-0.58199
	-0.325497	-0.58135
	-0.32433	-0.58072
	-0.323163	-0.58021
	-0.321996	-0.57919
	-0.32083	-0.57868
	-0.319663	-0.57804
	-0.318245	-0.5755
	-0.317329	-0.5755
	-0.316163	-0.57321
	-0.314996	-0.57321
	-0.313829	-0.57016
	-0.312458	-0.5685
	-0.311496	-0.56685
	-0.310329	-0.56545
	-0.309168	-0.56379
	-0.308001	-0.56188
	-0.306718	-0.55959
	-0.305668	-0.55705
	-0.304501	-0.55463
	-0.303334	-0.55221
	-0.302168	0
	-0.301001	0
	-0.299834	-0.00089
	-0.298668	-0.00089
	-0.297501	-0.00051
	-0.296334	0.000254
	-0.295004	0.000891
	-0.294001	0.002036
	-0.292834	0.002926
	-0.291667	0.004453
	-0.2905	0.005344
	-0.289217	0.00598
	-0.288167	0.006998
	-0.287	0.007889
	-0.285833	0.009161
	-0.284667	0.010943
	-0.283383	0.011833
	-0.282333	0.012978
	-0.281166	0.013996
	-0.28	0.015269
	-0.278833	0.015778
	-0.277409	0.016795
	-0.276499	0.017177
	-0.275333	0.018577
	-0.274166	0.019213
	-0.272999	0.021122
	-0.271669	0.022521
	-0.270666	0.022521
	-0.269499	0.025575
	-0.268332	0.026847
	-0.267165	0.02812
	-0.265789	0.028756
	-0.264832	0.029774
	-0.263665	0.030283
	-0.262498	0.030919
	-0.261332	0.031301
	-0.260002	0.031682
	-0.258998	0.032064
	-0.257831	0.0327
	-0.256665	0.0327
	-0.255498	0.032828
	-0.254331	0.033082
	-0.253164	0.033718
	-0.251998	0.0341
	-0.250831	0.034354
	-0.249664	0.034736
	-0.248381	0.034991
	-0.247331	0.035627
	-0.246164	0.036136
	-0.244997	0.037026
	-0.243831	0.038426
	-0.242454	0.039317
	-0.241497	0.039317
	-0.24033	0.040716
	-0.239164	0.041861
	-0.237997	0.04237
	-0.23662	0.043388
	-0.235663	0.044025
	-0.234497	0.044279
	-0.23333	0.045806
	-0.232163	0.047078
	-0.23074	0.047587
	-0.22983	0.048732
	-0.228663	0.050005
	-0.227496	0.050386
	-0.226329	0.051404
	-0.224999	0.052168
	-0.223996	0.052549
	-0.222829	0.053058
	-0.221662	0.05344
	-0.220496	0.053822
	-0.219166	0.054204
	-0.218162	0.054458
	-0.216995	0.054713
	-0.215829	0.055094
	-0.214662	0.05573
	-0.213379	0.056112
	-0.212328	0.056112
	-0.211162	0.057257
	-0.209995	0.057639
	-0.208828	0.058021
	-0.207457	0.058148
	-0.206501	0.058911
	-0.205334	0.059548
	-0.204167	0.060184
	-0.203	0.060693
	-0.201624	0.061456
	-0.200667	0.061965
	-0.1995	0.063619
	-0.198333	0.063619
	-0.197167	0.064764
	-0.195883	0.066418
	-0.194833	0.067564
	-0.193666	0.068454
	-0.1925	0.069472
	-0.191333	0.070363
	-0.189956	0.070745
	-0.189	0.072144
	-0.187833	0.072653
	-0.186666	0.073417
	-0.185499	0.073926
	-0.184123	0.075071
	-0.183166	0.075071
	-0.181999	0.075325
	-0.180832	0.075834
	-0.179666	0.077234
	-0.178289	0.078252
	-0.177332	0.07927
	-0.176165	0.079906
	-0.174999	0.080542
	-0.173832	0.081178
	-0.172502	0.082196
	-0.171498	0.082196
	-0.170332	0.082705
	-0.169165	0.083468
	-0.167998	0.085377
	-0.166668	0.086013
	-0.165665	0.086904
	-0.164498	0.087795
	-0.163331	0.089067
	-0.162165	0.089703
	-0.160788	0.090467
	-0.159831	0.091103
	-0.158664	0.091993
	-0.157498	0.093266
	-0.156331	0.094156
	-0.155001	0.095302
	-0.153997	0.095938
	-0.152831	0.097337
	-0.151664	0.097337
	-0.150497	0.098101
	-0.14912	0.098101
	-0.148164	0.09861
	-0.146997	0.098992
	-0.14583	0.099119
	-0.144664	0.099755
	-0.143497	0.100264
	-0.14233	0.100773
	-0.141163	0.101282
	-0.139997	0.101536
	-0.13883	0.101918
	-0.137406	0.101536
	-0.136496	0.101536
	-0.13533	0.101282
	-0.134163	0.101282
	-0.132996	0.101536
	-0.131619	0.101918
	-0.130663	0.102172
	-0.129496	0.101791
	-0.128329	0.101409
	-0.127162	0.101027
	-0.125996	0.100646
	-0.124829	0.100646
	-0.123662	0.100264
	-0.122496	0.0995
	-0.121329	0.098992
	-0.119905	0.098864
	-0.118995	0.098483
	-0.117829	0.097846
	-0.116662	0.097083
	-0.115495	0.096956
	-0.114072	0.09632
	-0.113162	0.095811
	-0.111995	0.095938
	-0.110828	0.095556
	-0.109661	0.095683
	-0.108238	0.095429
	-0.107328	0.095429
	-0.106161	0.095174
	-0.105	0.094665
	-0.103834	0.095174
	-0.102457	0.095174
	-0.1015	0.096192
	-0.100333	0.096447
	-0.0991666	0.096828
	-0.0979999	0.096701
	-0.0966232	0.096956
	-0.0956664	0.096956
	-0.0944997	0.096828
	-0.0933329	0.096956
	-0.0921662	0.096701
	-0.0909295	0.096701
	-0.0898327	0.095811
	-0.0886661	0.096065
	-0.0874993	0.095811
	-0.0863326	0.095683
	-0.0849558	0.095429
	-0.0839991	0.095556
	-0.0828324	0.095429
	-0.0816656	0.095556
	-0.0804989	0.095302
	-0.0792621	0.095302
	-0.0781654	0.095683
	-0.0769987	0.096192
	-0.0758319	0.096701
	-0.0746652	0.097083
	-0.0733351	0.098483
	-0.0723317	0.099882
	-0.071165	0.101409
	-0.0699983	0.102681
	-0.0688315	0.103318
	-0.0675014	0.103827
	-0.066498	0.103954
	-0.0653314	0.104208
	-0.0641646	0.104717
	-0.0629979	0.105862
	-0.0616678	0.106371
	-0.0606644	0.106371
	-0.0594977	0.107389
	-0.058331	0.108662
	-0.0571642	0.109043
	-0.0557874	0.109298
	-0.0548307	0.10968
	-0.053664	0.110188
	-0.0524973	0.110697
	-0.0513305	0.110825
	-0.0499538	0.111079
	-0.048997	0.111588
	-0.0478303	0.111843
	-0.0466636	0.112352
	-0.0454968	0.112606
	-0.0443301	0.112988
	-0.0431634	0.112861
	-0.0419968	0.113369
	-0.04083	0.113751
	-0.0396633	0.113624
	-0.0382864	0.113624
	-0.0373298	0.113624
	-0.0361631	0.113497
	-0.0349963	0.113624
	-0.0338296	0.113751
	-0.0324995	0.114006
	-0.0314961	0.114006
	-0.0303293	0.113878
	-0.0291626	0.113751
	-0.0279958	0.113878
	-0.0266657	0.113497
	-0.0256624	0.113497
	-0.0244957	0.112988
	-0.0233289	0.112733
	-0.0221621	0.112988
	-0.0207388	0.112479
	-0.0198287	0.112479
	-0.018662	0.112479
	-0.0174953	0.112733
	-0.0163285	0.112733
	-0.0149517	0.113624
	-0.0139951	0.113878
	-0.0128283	0.114133
	-0.0116615	0.113624
	-0.0104948	0.113497
	-0.00921136	0.112733
	-0.00816131	0.112352
	-0.00699454	0.112097
	-0.00582779	0.111715
	-0.00466102	0.111588
	-0.00329012	0.111334
	-0.00233346	0.111334
	-0.00116676	0.111588
	0	0.11197
	0.00116676	0.113115
	0.00380361	0.113115
	0.00469035	0.113115
	0.00525045	0.113115
	0.00583386	0.113115
	0.00700057	0.113115
	0.00837731	0.113115
	0.00933409	0.113115
	0.0105008	0.113115
	0.0116675	0.113115
	0.0128342	0.113115
	0.0141176	0.113115
	0.0151677	0.113115
	0.0163344	0.113115
	0.0175011	0.113115
	0.0186678	0.113115
	0.0200447	0.113115
	0.0210015	0.113115
	0.0221683	0.113115
	0.023335	0.113115
	0.0245017	0.113115
	0.0257852	0.113115
	0.0274186	0.192257
	0.0291455	0.201164
	0.0295656	0.201164
	0.0303355	0.205236
	0.0315022	0.209307
	0.0334858	0.212743
	0.0341859	0.216051
	0.0350026	0.218723
	0.0361693	0.221268
	0.037336	0.22394
	0.0393661	0.229029
	0.0399262	0.229029
	0.0408362	0.231447
	0.0420029	0.23361
	0.0431696	0.235391
	0.0450598	0.239336
	0.0460865	0.24099
	0.04667	0.242262
	0.0478367	0.243407
	0.0490034	0.245061
	0.0507536	0.246206
	0.051337	0.247733
	0.0525037	0.248878
	0.0536704	0.250024
	0.0548371	0.251423
	0.0567273	0.253459
	0.057754	0.254731
	0.0583374	0.254731
	0.0595042	0.256004
	0.0606709	0.257658
	0.0624677	0.258294
	0.0630277	0.259185
	0.0641711	0.259948
	0.0653378	0.260839
	0.0665045	0.261475
	0.0683947	0.263638
	0.0689081	0.263638
	0.0700048	0.264656
	0.0711715	0.265165
	0.0723382	0.265674
	0.0743685	0.267328
	0.0749285	0.267964
	0.0758386	0.269109
	0.0770053	0.269873
	0.078172	0.270763
	0.0800622	0.272418
	0.0805755	0.272418
	0.0816722	0.273308
	0.0828389	0.27369
	0.0840056	0.274326
	0.0858957	0.275726
	0.0864091	0.275726
	0.0875058	0.276362
	0.0886725	0.276998
	0.0898392	0.277889
	0.0916302	0.278652
	0.0921961	0.279288
	0.0933396	0.279925
	0.0945063	0.280561
	0.095673	0.28107
	0.0974232	0.282724
	0.0980066	0.282724
	0.0991675	0.283233
	0.100334	0.283869
	0.101501	0.28476
	0.103251	0.285905
	0.104418	0.286923
	0.105001	0.287177
	0.106168	0.287813
	0.107335	0.288322
	0.109225	0.288959
	0.109738	0.288959
	0.110835	0.289849
	0.112002	0.290613
	0.113168	0.290994
	0.115012	0.292139
	0.116085	0.292521
	0.116669	0.292521
	0.117835	0.292903
	0.119002	0.293666
	0.120892	0.293921
	0.121406	0.294557
	0.122502	0.295066
	0.123669	0.295193
	0.124836	0.295575
	0.126586	0.296084
	0.127753	0.29672
	0.128336	0.29672
	0.129503	0.297229
	0.13067	0.29812
	0.1327	0.29901
	0.133073	0.299774
	0.13417	0.299774
	0.135337	0.300664
	0.136503	0.301046
	0.138347	0.301555
	0.138907	0.301682
	0.140004	0.302319
	0.14117	0.3027
	0.142337	0.303209
	0.144227	0.304609
	0.144741	0.304609
	0.145837	0.305118
	0.147004	0.305627
	0.148171	0.306136
	0.150014	0.307663
	0.150504	0.308426
	0.151671	0.309062
	0.152838	0.309953
	0.154004	0.310462
	0.155895	0.311734
	0.156408	0.311734
	0.157505	0.31237
	0.158671	0.313007
	0.159838	0.313134
	0.161728	0.314533
	0.162288	0.314533
	0.163338	0.31517
	0.164505	0.315679
	0.165672	0.317078
	0.167562	0.317969
	0.168075	0.318478
	0.169172	0.319114
	0.170339	0.320132
	0.171505	0.32115
	0.173349	0.323313
	0.173909	0.323313
	0.175006	0.323695
	0.176172	0.324585
	0.177339	0.325858
	0.179089	0.327766
	0.179696	0.327766
	0.18084	0.32942
	0.182006	0.330311
	0.183173	0.330693
	0.185016	0.331074
	0.185506	0.331965
	0.186673	0.333365
	0.18784	0.334383
	0.189007	0.335146
	0.190757	0.337182
	0.191364	0.337182
	0.192507	0.338327
	0.193674	0.339727
	0.19484	0.340872
	0.196631	0.34278
	0.197174	0.343926
	0.198341	0.345071
	0.199507	0.345961
	0.200668	0.346852
	0.202465	0.34787
	0.203025	0.349015
	0.204168	0.349906
	0.205335	0.350796
	0.206502	0.351687
	0.208252	0.353596
	0.208835	0.353596
	0.210002	0.354359
	0.211169	0.356395
	0.212336	0.357158
	0.214226	0.358176
	0.214669	0.35894
	0.215836	0.359194
	0.217003	0.35983
	0.218169	0.360467
	0.219919	0.361357
	0.220526	0.361357
	0.22167	0.361612
	0.222836	0.360975
	0.224003	0.360848
	0.225753	0.360212
	0.226337	0.359958
	0.227503	0.359576
	0.22867	0.359194
	0.229837	0.358812
	0.231587	0.358049
	0.23217	0.357286
	0.233337	0.356522
	0.234504	0.355759
	0.23567	0.354359
	0.237526	0.352069
	0.238074	0.352069
	0.239171	0.35156
	0.240337	0.350542
	0.241504	0.348379
	0.243441	0.347615
	0.243908	0.346979
	0.245004	0.345834
	0.246171	0.344943
	0.247338	0.344053
	0.249088	0.343035
	0.249671	0.343035
	0.250838	0.342271
	0.252005	0.341254
	0.253171	0.339727
	0.254922	0.336546
	0.255505	0.33451
	0.256672	0.332856
	0.257838	0.330947
	0.259005	0.328911
	0.260849	0.326876
	0.261362	0.324585
	0.262506	0.322422
	0.263672	0.320005
	0.264839	0.317587
	0.266589	0.312243
	0.267173	0.312243
	0.268339	0.309698
	0.269506	0.307408
	0.270673	0.304609
	0.272423	0.29901
	0.273006	0.296466
	0.274173	0.293539
	0.27534	0.290358
	0.276506	0.287177
	0.278257	0.284251
	0.27884	0.280688
	0.280007	0.277253
	0.281173	0.27369
	0.28234	0.27
	0.284277	0.263002
	0.284837	0.259057
	0.28584	0.259057
	0.287007	0.251423
	0.288174	0.246843
	0.290111	0.238318
	0.290624	0.238318
	0.291674	0.233864
	0.292841	0.229411
	0.294007	0.225339
	0.295897	0.215796
	0.296411	0.215796
	0.297508	0.211089
	0.298674	0.206254
	0.299841	0.201291
	0.301772	0.192003
	0.302285	0.192003
	0.303335	0.18246
	0.304502	0.177752
	0.305669	0.17279
	0.307606	0.16312
	0.308002	0.16312
	0.309169	0.158412
	0.310336	0.153704
	0.311502	0.148487
	0.313393	0.138563
	0.313906	0.138563
	0.315003	0.133855
	0.316169	0.129274
	0.317336	0.120495
	0.319133	0.116041
	0.31967	0.111461
	0.320836	0.107262
	0.322003	0.103445
	0.32317	0.099119
	0.32506	0.091866
	0.325573	0.091866
	0.32667	0.088431
	0.327837	0.084741
	0.329003	0.081051
	0.330894	0.073798
	0.331407	0.073798
	0.332504	0.0668
	0.33367	0.063365
	0.334837	0.060311
	0.336587	0.057512
	0.337171	0.054331
	0.338337	0.05115
	0.339504	0.047842
	0.340671	0.043897
	0.342421	0.036645
	0.343004	0.036645
	0.344171	0.033464
	0.345338	0.03041
	0.346505	0.027356
	0.348441	0.021885
	0.349001	0.019086
	0.350005	0.016287
	0.351171	0.01336
	0.352338	0.010688
	0.354088	0.007762
	0.354672	0.00509
	0.355838	0.00229
	0.357005	0.000127
	0.358172	-0.00229
	0.360109	-0.00649
	0.360622	-0.00649
	0.361672	-0.00776
	0.362839	-0.01031
	0.364005	-0.01069
	0.365942	-0.01107
	0.366502	-0.01107
	0.367506	-0.01132
	0.368672	-0.01183
	0.369839	-0.01171
	0.371683	-0.01107
	0.372172	-0.01107
	0.373339	-0.01158
	0.374506	-0.01171
	0.375673	-0.01196
	0.377563	-0.01221
	0.378076	-0.01285
	0.379173	-0.01298
	0.38034	-0.01285
	0.381506	-0.01336
	0.383397	-0.01374
	0.383957	-0.01336
	0.385007	-0.01285
	0.386173	-0.01196
	0.38734	-0.01018
	0.38951	-0.00611
	0.39007	-0.00331
	0.39084	-0.00331
	0.392007	0.00369
	0.393174	0.007507
	0.395064	0.012724
	0.395624	0.017813
	0.396674	0.022648
	0.39784	0.02812
	0.399007	0.03181
	0.400892	0.039062
	0.401405	0.039062
	0.402507	0.042243
	0.403674	0.04517
	0.404835	0.047587
	0.406585	0.051786
	0.407169	0.053822
	0.408335	0.055603
	0.409502	0.05713
	0.410669	0.058275
	0.412559	0.059929
	0.413119	0.059929
	0.414169	0.060693
	0.415336	0.061838
	0.416502	0.06222
	0.418393	0.063619
	0.418953	0.063619
	0.420003	0.064128
	0.421169	0.064128
	0.422336	0.06222
	0.424506	0.06082
	0.425066	0.059166
	0.425836	0.057512
	0.427003	0.055858
	0.42817	0.054458
	0.43006	0.051913
	0.43062	0.051913
	0.43167	0.049623
	0.432836	0.047078
	0.434003	0.044788
	0.436173	0.041607
	0.436733	0.040207
	0.437503	0.038426
	0.43867	0.03639
	0.439837	0.033973
	0.441727	0.032191
	0.442287	0.030537
	0.443337	0.029265
	0.444504	0.028247
	0.44567	0.027102
	0.447654	0.02532
	0.448167	0.023921
	0.449171	0.023921
	0.450337	0.021503
	0.451504	0.020485
	0.453394	0.019976
	0.453954	0.019595
	0.455004	0.019086
	0.456171	0.018704
	0.457338	0.018577
	0.459228	0.01845
	0.459788	0.01845
	0.460838	0.017686
	0.462005	0.01705
	0.463171	0.016923
	0.465061	0.016541
	0.466088	0.016414
	0.466672	0.015269
	0.467838	0.015269
	0.469005	0.014251
	0.470942	0.014505
	0.471455	0.014505
	0.472505	0.014632
	0.473672	0.01476
	0.474839	0.014378
	0.476729	0.013996
	0.477172	0.013615
	0.478339	0.013615
	0.479505	0.012597
	0.480672	0.012088
	0.482422	0.01196
	0.483006	0.011197
	0.484172	0.010434
	0.485339	0.009416
	0.486506	0.008907
	0.488396	0.007889
	0.488956	0.007253
	0.490006	0.006107
	0.491173	0.004962
	0.492339	0.003817
	0.494323	0.002036
	0.494883	0.001527
	0.49584	0.001527
	0.497007	0.000763
	0.498173	0.001018
	0.500058	0.001527
	0.500623	0.001909
	0.501673	0.00229
	0.50284	0.002672
	0.504007	0.002545
	0.505757	0.001654
	0.506335	0.001654
	0.507501	0.001654
	0.508668	0.001018
	0.509835	0.001018
	0.511818	0.001654
	0.512378	0.001527
	0.513335	0.001781
	0.514502	0.002163
	0.515668	0.00229
	0.517419	0.00229
	0.518002	0.00229
	0.519169	0.002163
	0.520335	0.002036
	0.521502	0.002036
	0.523439	0.002036
	0.523999	0.00229
	0.525002	0.00229
	0.526169	0.002799
	0.527336	0.003054
	0.529226	0.002799
	0.529786	0.003308
	0.530836	0.003944
	0.532003	0.00509
	0.533169	0.006107
	0.535106	0.006362
	0.535666	0.006362
	0.53667	0.00598
	0.537836	0.005471
	0.539003	0.004835
	0.54094	0.004199
	0.5415	0.003817
	0.542503	0.003054
	0.54367	0.00229
	0.544837	0.002036
	0.546587	0.001527
	0.54717	0.001654
	0.548337	0.001654
	0.549504	0.001145
	0.550671	0.001145
	0.552514	0.000636
	0.553004	0.000509
	0.554171	0.000509
	0.555338	0.000763
	0.556504	0.001654
	0.558441	0.002418
	0.559001	0.002799
	0.560004	0.00229
	0.561171	0.002036
	0.562338	0.0014
	0.564415	0.000127
	0.564928	0.000127
	0.565838	0
	0.567005	-0.00013
	0.568172	-0.00025
	0.570109	-0.00102
	0.570668	-0.00064
	0.571672	-0.00051
	0.572839	-0.00025
	0.574005	-0.00089
	0.575756	-0.00127
	0.576339	-0.00204
	0.577506	-0.00242
	0.578672	-0.00242
	0.579839	-0.0028
	0.581589	-0.0042
	0.582173	-0.0042
	0.583339	-0.00547
	0.584506	-0.00662
	0.585673	-0.00751
	0.58761	-0.01043
	0.58817	-0.01171
	0.589173	-0.01285
	0.59034	-0.01425
	0.591506	-0.01527
	0.593397	-0.0168
	0.593957	-0.01794
	0.595007	-0.01845
	0.596174	-0.0187
	0.59734	-0.01883
	0.599277	-0.01845
	0.599831	-0.01807
	0.600841	-0.01807
	0.602007	-0.01769
	0.603174	-0.01705
	0.605111	-0.01616
	0.605665	-0.0154
	0.606674	-0.01451
	0.607841	-0.01387
	0.609002	-0.01272
	0.610939	-0.00967
	0.611499	-0.00967
	0.612502	-0.00802
	0.613669	-0.00674
	0.614836	-0.00573
	0.616772	-0.00382
	0.617169	-0.00254
	0.618336	-0.00153
	0.619502	0.000382
	0.620669	0.001781
	0.622653	0.004072
	0.623166	0.004072
	0.624169	0.004581
	0.625336	0.004835
	0.626503	0.004835
	0.6283	0.00509
	0.628836	0.00509
	0.630003	0.00509
	0.63117	0.005726
	0.632336	0.005853
	0.634226	0.006362
	0.63467	0.006616
	0.635837	0.006489
	0.637003	0.006235
	0.63817	0.005853
	0.63992	0.005853
	0.640504	0.006107
	0.64167	0.00598
	0.642837	0.00598
	0.644004	0.005726
	0.645941	0.004453
	0.646501	0.003817
	0.647504	0.003817
	0.648671	0.002926
	0.649837	0.002036
	0.651728	0.001018
	0.652171	0
	0.653338	-0.00064
	0.654504	-0.00127
	0.655671	-0.00204
	0.657421	-0.00267
	0.658005	-0.00267
	0.659171	-0.00318
	0.660338	-0.00433
	0.661505	-0.00522
	0.663348	-0.00611
	0.663838	-0.00687
	0.665005	-0.00763
	0.666172	-0.00789
	0.667338	-0.00852
	0.669089	-0.00942
	0.669672	-0.01005
	0.670839	-0.01094
	0.672005	-0.01145
	0.673172	-0.01171
	0.675062	-0.01221
	0.675506	-0.01234
	0.676672	-0.01234
	0.677839	-0.01171
	0.679006	-0.01132
	0.680943	-0.01107
	0.681503	-0.01082
	0.682506	-0.01056
	0.683673	-0.01031
	0.684839	-0.01031
	0.68673	-0.00992
	0.687173	-0.00992
	0.68834	-0.00954
	0.689506	-0.00916
	0.690673	-0.00903
	0.692423	-0.0084
	0.693007	-0.00878
	0.694173	-0.00891
	0.69534	-0.00929
	0.696507	-0.00992
	0.698257	-0.00992
	0.69884	-0.01018
	0.700007	-0.01043
	0.701174	-0.01082
	0.70234	-0.01158
	0.704091	-0.01323
	0.704674	-0.01323
	0.705841	-0.01451
	0.707008	-0.01603
	0.708174	-0.01756
	0.710012	-0.01858
	0.710572	-0.01998
	0.711669	-0.02087
	0.712835	-0.02214
	0.714002	-0.02392
	0.715752	-0.02659
	0.716336	-0.02659
	0.717502	-0.02787
	0.718669	-0.02952
	0.719836	-0.0313
	0.721679	-0.03435
	0.722239	-0.03435
	0.723336	-0.03779
	0.724503	-0.03932
	0.725669	-0.04072
	0.72742	-0.04186
	0.728003	-0.04352
	0.72917	-0.04492
	0.730336	-0.04644
	0.731503	-0.0481
	0.73344	-0.05128
	0.734	-0.0528
	0.735003	-0.0528
	0.73617	-0.05382
	0.737337	-0.05471
	0.739274	-0.05497
	0.739834	-0.05548
	0.740837	-0.05624
	0.742004	-0.05675
	0.743171	-0.05738
	0.744921	-0.05637
	0.745504	-0.05637
	0.746671	-0.05573
	0.747838	-0.05548
	0.749004	-0.05573
	0.750755	-0.05649
	0.751338	-0.05649
	0.752504	-0.05726
	0.753671	-0.05738
	0.754838	-0.05713
	0.756821	-0.05726
	0.757381	-0.05726
	0.758338	-0.05738
	0.759505	-0.05764
	0.760671	-0.05751
	0.762608	-0.05726
	0.763168	-0.05726
	0.764172	-0.05713
	0.765338	-0.05726
	0.766505	-0.05688
	0.768442	-0.05611
	0.768839	-0.05573
	0.770005	-0.05586
	0.771172	-0.05586
	0.772339	-0.05586
	0.774276	-0.05535
	0.774836	-0.05535
	0.775839	-0.05509
	0.777006	-0.05471
	0.778172	-0.05446
	0.780062	-0.05319
	0.780576	-0.05319
	0.781673	-0.05242
	0.782839	-0.05191
	0.784006	-0.05166
	0.785803	-0.0509
	0.78634	-0.04975
	0.787506	-0.04924
	0.788673	-0.0481
	0.78984	-0.04797
	0.791776	-0.04657
	0.792173	-0.04657
	0.79334	-0.04593
	0.794507	-0.04593
	0.795673	-0.0453
	0.797517	-0.04428
	0.79803	-0.04402
	0.799173	-0.04352
	0.80034	-0.04288
	0.801507	-0.0425
	0.803397	-0.04173
	0.803951	-0.04072
	0.805007	-0.03983
	0.806174	-0.03881
	0.807341	-0.03804
	0.808507	-0.03614
	0.809674	-0.03614
	0.810841	-0.03525
	0.812002	-0.03232
	0.813168	-0.03117
	0.814919	-0.03016
	0.815502	-0.02876
	0.816669	-0.02736
	0.817835	-0.0257
	0.819002	-0.02468
	0.820846	-0.02303
	0.821359	-0.02303
	0.822502	-0.02163
	0.823669	-0.02061
	0.824836	-0.01959
	0.826633	-0.01781
	0.827193	-0.01705
	0.828336	-0.01616
	0.829503	-0.0159
	0.83067	-0.0154
	0.832513	-0.01451
	0.833027	-0.01374
	0.83417	-0.01349
	0.835337	-0.01272
	0.836503	-0.01234
	0.8383	-0.01107
	0.83886	-0.01107
	0.840004	-0.01031
	0.84117	-0.0098
	0.842337	-0.0084
	0.844087	-0.00827
	0.844671	-0.00776
	0.845837	-0.00725
	0.847004	-0.00725
	0.848171	-0.00713
	0.849921	-0.00674
	0.850505	-0.00674
	0.851671	-0.00636
	0.852838	-0.00598
	0.854005	-0.00573
	0.855755	-0.00509
	0.856338	-0.00509
	0.857505	-0.00445
	0.858671	-0.00394
	0.859838	-0.00369
	0.861635	-0.00369
	0.862172	-0.00382
	0.863338	-0.00382
	0.864505	-0.00369
	0.865672	-0.00369
	0.867422	-0.00344
	0.868005	-0.00344
	0.869172	-0.00356
	0.870339	-0.00331
	0.871505	-0.00318
	0.873396	-0.00318
	0.873909	-0.00318
	0.875006	-0.00293
	0.876172	-0.00242
	0.877339	-0.00165
	0.879089	-0.00153
	0.879673	-0.00127
	0.880839	-0.0014
	0.882006	-0.00165
	0.883173	-0.0014
	0.885063	-0.00216
	0.885576	-0.00216
	0.886673	-0.00229
	0.88784	-0.00331
	0.889006	-0.00344
	0.890757	-0.00382
	0.89134	-0.00407
	0.892507	-0.00394
	0.893674	-0.00407
	0.89484	-0.00433
	0.89673	-0.00484
	0.897244	-0.00484
	0.89834	-0.00509
	0.899507	-0.00509
	0.900674	-0.00509
	0.902424	-0.00522
	0.903007	-0.00509
	0.904174	-0.00471
	0.905341	-0.00458
	0.906507	-0.0042
	0.908345	-0.00331
	0.908841	-0.00318
	0.910008	-0.0028
	0.911174	-0.00191
	0.912341	-0.00153
	0.914231	-0.00076
	0.914744	-0.00076
	0.915835	-0.00013
	0.917002	0.000127
	0.918169	0.000763
	0.920012	0.002036
	0.920526	0.002799
	0.921669	0.00369
	0.922836	0.004835
	0.924003	0.006235
	0.925753	0.008143
	0.926336	0.008143
	0.927503	0.009034
	0.92867	0.009925
	0.929836	0.010688
	0.931773	0.011579
	0.932333	0.011579
	0.933336	0.012597
	0.934503	0.012851
	0.93567	0.013106
	0.937607	0.013615
	0.93812	0.013615
	0.93917	0.013615
	0.940337	0.013742
	0.941504	0.013615
	0.9433	0.012851
	0.94386	0.012851
	0.945004	0.012215
	0.946171	0.012088
	0.947337	0.011451
	0.949227	0.009288
	0.949741	0.00827
	0.950837	0.007125
	0.952004	0.00598
	0.953171	0.004326
	0.955014	0.002926
	0.955574	0.001527
	0.956671	0
	0.957838	-0.00127
	0.959004	-0.00254
	0.960895	-0.00522
	0.961408	-0.00522
	0.962505	-0.00713
	0.963671	-0.00903
	0.964838	-0.01221
	0.966728	-0.01361
	0.967242	-0.01514
	0.968338	-0.0173
	0.969505	-0.01883
	0.970672	-0.02049
	0.972562	-0.02303
	0.973122	-0.02303
	0.974172	-0.02418
	0.975339	-0.02468
	0.976506	-0.02545
	0.978302	-0.02621
	0.978863	-0.02621
	0.980006	-0.02736
	0.981173	-0.02774
	0.982339	-0.02825
	0.984463	-0.02926
	0.985023	-0.02926
	0.98584	-0.02952
	0.987006	-0.02977
	0.988173	-0.02939
	0.98997	-0.02901
	0.990507	-0.02914
	0.991673	-0.02914
	0.99284	-0.02863
	0.994007	-0.02761
	0.99613	-0.02723
	0.99669	-0.02685
	0.997507	-0.02608
	0.998674	-0.02507
	0.99984	-0.02418
	1.00168	-0.02328
	1.00217	-0.02328
	1.00334	-0.02328
	1.00451	-0.02252
	1.00567	-0.02201
	1.00779	-0.02112
	1.00836	-0.02023
	1.00917	-0.01985
	1.01034	-0.01934
	1.01151	-0.01896
	1.01326	-0.01807
	1.01384	-0.01743
	1.01501	-0.01705
	1.01617	-0.0168
	1.01734	-0.01654
	1.01946	-0.01641
	1.02002	-0.01616
	1.02084	-0.01616
	1.022	-0.01578
	1.02317	-0.0159
	1.02506	-0.01565
	1.0255	-0.0154
	1.02667	-0.01527
	1.02784	-0.01501
	1.029	-0.01501
	1.03108	-0.01476
	1.03164	-0.01476
	1.0325	-0.01425
	1.03367	-0.01349
	1.03484	-0.01336
	1.03687	-0.01349
	1.03743	-0.01311
	1.03834	-0.01311
	1.0395	-0.01285
	1.04067	-0.01285
	1.04289	-0.01272
	1.0434	-0.01272
	1.04417	-0.01298
	1.04534	-0.01323
	1.04651	-0.01311
	1.04849	-0.01349
	1.049	-0.01349
	1.05001	-0.01387
	1.05117	-0.01412
	1.05234	-0.01425
	1.05428	-0.01552
	1.05479	-0.01603
	1.05584	-0.01629
	1.05701	-0.0168
	1.05817	-0.01718
	1.06016	-0.01756
	1.06072	-0.01756
	1.06167	-0.01718
	1.06284	-0.01705
	1.06401	-0.01629
	1.0659	-0.01565
	1.06641	-0.01565
	1.06751	-0.01552
	1.06867	-0.01501
	1.06984	-0.01489
	1.07173	-0.01438
	1.07224	-0.01425
	1.07334	-0.01349
	1.07451	-0.01272
	1.07567	-0.01209
	1.07742	-0.01158
	1.07801	-0.01158
	1.07918	-0.01132
	1.08034	-0.01094
	1.08151	-0.01056
	1.08345	-0.00992
	1.08396	-0.00954
	1.08501	-0.00954
	1.08618	-0.00916
	1.08734	-0.00967
	1.08919	-0.00967
	1.08975	-0.00967
	1.09084	-0.00992
	1.09201	-0.01043
	1.09318	-0.01082
	1.09493	-0.01158
	1.09551	-0.01209
	1.09668	-0.01209
	1.09784	-0.01272
	1.09901	-0.01425
	1.10123	-0.01476
	1.10174	-0.01603
	1.10251	-0.01718
	1.10368	-0.01832
	1.10484	-0.01959
	1.10659	-0.02163
	1.10718	-0.02163
	1.10834	-0.02278
	1.10951	-0.02328
	1.11068	-0.0243
	1.11284	-0.02532
	1.11336	-0.02621
	1.11418	-0.02685
	1.11535	-0.02736
	1.11651	-0.02774
	1.11835	-0.02812
	1.11884	-0.02825
	1.12001	-0.02812
	1.12117	-0.02761
	1.12234	-0.02748
	1.12451	-0.02723
	1.12507	-0.02685
	1.12584	-0.02685
	1.12701	-0.02647
	1.12817	-0.02519
	1.13006	-0.02418
	1.13051	-0.02354
	1.13167	-0.0229
	1.13284	-0.02239
	1.13401	-0.02163
	1.13618	-0.01972
	1.13674	-0.01972
	1.13751	-0.01896
	1.13868	-0.01781
	1.13984	-0.01692
	1.14164	-0.01514
	1.14218	-0.014
	1.14334	-0.01247
	1.14451	-0.01145
	1.14568	-0.01031
	1.14752	-0.00916
	1.14808	-0.00827
	1.14918	-0.007
	1.15034	-0.00573
	1.15151	-0.00484
	1.15331	-0.00204
	1.15384	-0.00127
	1.15501	-0.00127
	1.15618	-0.00089
	1.15734	-0.00115
	1.15923	-0.0014
	1.15968	-0.0014
	1.16084	-0.00127
	1.16201	-0.00102
	1.16318	-0.00064
	1.16497	-0.00115
	1.16551	-0.00115
	1.16668	-0.00165
	1.16784	-0.00191
	1.16901	-0.00216
	1.17118	-0.00267
	1.1717	-0.00382
	1.17251	-0.00382
	1.17368	-0.00585
	1.17485	-0.00662
	1.17674	-0.00789
	1.17718	-0.00865
	1.17835	-0.00954
	1.17951	-0.00992
	1.18068	-0.01018
	1.18262	-0.01082
	1.18313	-0.01082
	1.18418	-0.01069
	1.18535	-0.01069
	1.18651	-0.01069
	1.18831	-0.01082
	1.18885	-0.01132
	1.19001	-0.01132
	1.19118	-0.0112
	1.19235	-0.01107
	1.19428	-0.01082
	1.1948	-0.01082
	1.19585	-0.01043
	1.19701	-0.01018
	1.19818	-0.01043
	1.20007	-0.01018
	1.20051	-0.01018
	1.20168	-0.01018
	1.20285	-0.00967
	1.20402	-0.00878
	1.20619	-0.00878
	1.20675	-0.00878
	1.20752	-0.00878
	1.20868	-0.00852
	1.20985	-0.0084
	1.21174	-0.00929
	1.21218	-0.00929
	1.21335	-0.0098
	1.21452	-0.01056
	1.21568	-0.0112
	1.21743	-0.01209
	1.21802	-0.01323
	1.21918	-0.01361
	1.22034	-0.01451
	1.22151	-0.0154
	1.2234	-0.01654
	1.22396	-0.01718
	1.22501	-0.01807
	1.22618	-0.01883
	1.22735	-0.01972
	1.22933	-0.02189
	1.22984	-0.02189
	1.23085	-0.0229
	1.23201	-0.02379
	1.23318	-0.02456
	1.23507	-0.02596
	1.23563	-0.02672
	1.23668	-0.02761
	1.23785	-0.02837
	1.23901	-0.02901
	1.24076	-0.02952
	1.24135	-0.03041
	1.24251	-0.03105
	1.24368	-0.03143
	1.24485	-0.03168
	1.24678	-0.03219
	1.24718	-0.03257
	1.24835	-0.03257
	1.24951	-0.03245
	1.25068	-0.03245
	1.25262	-0.03206
	1.25318	-0.03206
	1.25418	-0.03219
	1.25535	-0.03219
	1.25651	-0.03156
	1.25845	-0.03028
	1.25901	-0.03028
	1.26002	-0.02977
	1.26118	-0.02901
	1.26235	-0.02799
	1.26429	-0.02697
	1.26485	-0.02634
	1.26585	-0.02583
	1.26702	-0.02456
	1.26818	-0.02367
	1.26993	-0.02303
	1.27052	-0.02227
	1.27168	-0.02176
	1.27285	-0.02099
	1.27402	-0.02023
	1.27595	-0.0187
	1.27651	-0.0187
	1.27752	-0.01769
	1.27868	-0.01552
	1.27985	-0.01489
	1.2816	-0.014
	1.28218	-0.01374
	1.28335	-0.01272
	1.28452	-0.01196
	1.28568	-0.01145
	1.28762	-0.01107
	1.28813	-0.01107
	1.28918	-0.01056
	1.29035	-0.01018
	1.29152	-0.01005
	1.29346	-0.00954
	1.29385	-0.00954
	1.29502	-0.00942
	1.29619	-0.00954
	1.29735	-0.00942
	1.29929	-0.01018
	1.29969	-0.01018
	1.30085	-0.01043
	1.30202	-0.01082
	1.30319	-0.01158
	1.30494	-0.01234
	1.30552	-0.01298
	1.30669	-0.01298
	1.30785	-0.01361
	1.30902	-0.01336
	1.31096	-0.01361
	1.31152	-0.01387
	1.31252	-0.01451
	1.31369	-0.01463
	1.31485	-0.01463
	1.31679	-0.0159
	1.31735	-0.0159
	1.31835	-0.01565
	1.31952	-0.01565
	1.32069	-0.01527
	1.32267	-0.01489
	1.32319	-0.01489
	1.32418	-0.01387
	1.32535	-0.01349
	1.32652	-0.01285
[truncated: 13,735 more rows]

## Sheet: Figure 2.
Figure 2a										Figure 2a
	SEC BG505 SOSIP-I53-50A.1NT1					SEC BG505 SOSIP-I53-50NP
	volume(ml)	normalized mAU				volume(ml)	normalized mAU
	-0.99226	0.729182				-0.992035	0.805445
	-0.990194	0.729182				-0.989902	0.805249
	-0.988927	0.728953				-0.988635	0.805053
	-0.987502	0.728838				-0.987501	0.804856
	-0.985835	0.728723				-0.985835	0.804856
	-0.983927	0.728379				-0.983635	0.805249
	-0.982501	0.727805				-0.982434	0.805249
	-0.980835	0.726772				-0.980834	0.805053
	-0.979168	0.726313				-0.979168	0.80466
	-0.977501	0.72551				-0.977501	0.803875
	-0.975526	0.724821				-0.975834	0.802501
	-0.974168	0.724362				-0.974167	0.802697
	-0.972501	0.723559				-0.972501	0.80152
	-0.970834	0.722412				-0.970834	0.800539
	-0.969167	0.721264				-0.969167	0.799557
	-0.967326	0.720231				-0.967234	0.798183
	-0.965834	0.719887				-0.965834	0.796613
	-0.964167	0.719313				-0.964167	0.794847
	-0.9625	0.718739				-0.9625	0.793081
	-0.960834	0.718051				-0.960833	0.788174
	-0.959125	0.717477				-0.958966	0.785427
	-0.9575	0.716788				-0.9575	0.785427
	-0.955833	0.716214				-0.955833	0.78052
	-0.954167	0.715985				-0.954166	0.777576
	-0.9525	0.715411				-0.952499	0.773847
	-0.950591	0.714378				-0.950566	0.770904
	-0.949166	0.714378				-0.949166	0.767763
	-0.947499	0.713805				-0.947499	0.764231
	-0.945833	0.710936				-0.945832	0.760698
	-0.944166	0.708755				-0.944166	0.756577
	-0.942499	0.70646				-0.942432	0.752259
	-0.940832	0.703476				-0.940832	0.747352
	-0.939166	0.700033				-0.939165	0.742054
	-0.937499	0.696246				-0.937499	0.73754
	-0.935832	0.692				-0.935832	0.732633
	-0.933924	0.687525				-0.934098	0.723801
	-0.932499	0.682131				-0.932498	0.719288
	-0.930832	0.676508				-0.930832	0.715559
	-0.929165	0.664343				-0.929165	0.711437
	-0.927498	0.658031				-0.927498	0.706531
	-0.925832	0.658031				-0.925631	0.702606
	-0.924165	0.645293				-0.924164	0.698877
	-0.922498	0.638637				-0.922498	0.695344
	-0.920831	0.632096				-0.920831	0.691419
	-0.919165	0.624866				-0.919164	0.68769
	-0.917198	0.617866				-0.917497	0.683961
	-0.915831	0.610865				-0.915831	0.675522
	-0.914164	0.603291				-0.914164	0.675522
	-0.912497	0.595832				-0.912497	0.667672
	-0.910831	0.589061				-0.91083	0.663746
	-0.909164	0.574945				-0.909105	0.660606
	-0.907497	0.56783				-0.907497	0.657074
	-0.90583	0.562551				-0.90583	0.653148
	-0.904164	0.559223				-0.904163	0.650205
	-0.902497	0.567371				-0.902497	0.647261
	-0.900597	0.586651				-0.90083	0.645102
	-0.899163	0.602373				-0.899163	0.643532
	-0.897497	0.616374				-0.897505	0.641962
	-0.89583	0.621653				-0.895838	0.641177
	-0.894163	0.613849				-0.894171	0.640195
	-0.892196	0.596291				-0.892304	0.639803
	-0.890838	0.581257				-0.890838	0.640588
	-0.889171	0.56565				-0.889171	0.64255
	-0.887504	0.544878				-0.887504	0.645102
	-0.885838	0.536616				-0.885837	0.648634
	-0.883996	0.529156				-0.883904	0.652952
	-0.882504	0.529156				-0.882504	0.657466
	-0.880837	0.516418				-0.880837	0.662765
	-0.879171	0.505057				-0.87917	0.667672
	-0.877504	0.503335				-0.877503	0.674344
	-0.875662	0.503565				-0.875703	0.688279
	-0.87417	0.502188				-0.87417	0.688279
	-0.872503	0.495188				-0.872503	0.696129
	-0.870837	0.489105				-0.870836	0.703783
	-0.86917	0.482334				-0.86917	0.716932
	-0.867262	0.473842				-0.867503	0.723213
	-0.865836	0.470285				-0.865836	0.729689
	-0.86417	0.477515				-0.864169	0.736166
	-0.862503	0.470285				-0.862503	0.742839
	-0.860836	0.459153				-0.860836	0.749315
	-0.858994	0.448366				-0.859036	0.755399
	-0.857503	0.43689				-0.857502	0.760698
	-0.855836	0.428512				-0.855836	0.765016
	-0.854169	0.423692				-0.854169	0.769922
	-0.852502	0.424955				-0.852502	0.774436
	-0.850661	0.432185				-0.850635	0.78209
	-0.849169	0.44148				-0.849169	0.78523
	-0.847502	0.463284				-0.847502	0.789744
	-0.845835	0.502532				-0.845835	0.793277
	-0.844169	0.727461				-0.844168	0.797398
	-0.842327	0.942635				-0.842501	0.801912
	-0.840835	0.942635				-0.840835	0.807211
	-0.839168	1.47122				-0.839168	0.812707
	-0.837502	1.71726				-0.837501	0.818398
	-0.835835	1.93347				-0.835834	0.824482
	-0.833993	2.12271				-0.833968	0.830762
	-0.832501	2.28211				-0.832501	0.838416
	-0.830835	2.41523				-0.830834	0.846659
	-0.829168	2.52574				-0.829167	0.856276
	-0.827501	2.60998				-0.827501	0.875117
	-0.825834	2.6809				-0.825834	0.884341
	-0.824167	2.75331				-0.824167	0.894546
	-0.822501	2.81689				-0.8225	0.905733
	-0.820834	2.87358				-0.820834	0.919079
	-0.819167	2.97055				-0.819167	0.935172
	-0.817259	3.01772				-0.8173	0.954013
	-0.815834	3.05995				-0.815833	0.975601
	-0.814167	3.09197				-0.814167	0.99876
	-0.8125	3.10402				-0.8125	1.02192
	-0.810833	3.10643				-0.810833	1.06686
	-0.809167	3.10115				-0.809166	1.06686
	-0.8075	3.08772				-0.8075	1.0859
	-0.805833	3.06741				-0.805833	1.12024
	-0.804166	3.04469				-0.804166	1.13869
	-0.8025	2.98777				-0.802499	1.15871
	-0.800525	2.95942				-0.800433	1.17893
	-0.799166	2.95942				-0.799166	1.19816
	-0.797499	2.93337				-0.797499	1.21582
	-0.795833	2.87197				-0.795832	1.23309
	-0.794166	2.83732				-0.794166	1.2484
	-0.792191	2.80656				-0.792165	1.26018
	-0.790832	2.77408				-0.790832	1.26979
	-0.789166	2.73483				-0.789165	1.27627
	-0.787499	2.7011				-0.787498	1.28255
	-0.785832	2.67011				-0.785832	1.29158
	-0.783799	2.63844				-0.783832	1.29276
	-0.782499	2.60126				-0.782498	1.29354
	-0.780832	2.56511				-0.780831	1.29315
	-0.779165	2.53481				-0.779165	1.29099
	-0.777498	2.47307				-0.777498	1.28726
	-0.775832	2.43233				-0.775564	1.28216
	-0.774165	2.39652				-0.774164	1.27745
	-0.772498	2.36428				-0.772498	1.27313
	-0.770831	2.32377				-0.770831	1.26665
	-0.769164	2.27408				-0.769164	1.25998
	-0.767498	2.22358				-0.767172	1.24114
	-0.765831	2.17446				-0.765831	1.22917
	-0.764164	2.12741				-0.764164	1.22917
	-0.762497	2.08151				-0.762497	1.20248
	-0.760831	2.03721				-0.76083	1.18874
	-0.758864	1.99647				-0.758905	1.17245
	-0.757497	1.95883				-0.757497	1.15596
	-0.75583	1.88883				-0.75583	1.13928
	-0.754164	1.85463				-0.754163	1.12338
	-0.752497	1.82296				-0.752505	1.10729
	-0.75083	1.79174				-0.750571	1.09139
	-0.749163	1.76167				-0.749171	1.07491
	-0.747497	1.72989				-0.747505	1.05882
	-0.745838	1.69661				-0.745838	1.04135
	-0.744171	1.66413				-0.744171	1.0072
	-0.742505	1.63498				-0.742238	0.992676
	-0.740838	1.6079				-0.740838	0.978153
	-0.739171	1.58104				-0.739171	0.961078
	-0.737504	1.55694				-0.737504	0.942826
	-0.735838	1.51724				-0.735837	0.923789
	-0.734171	1.51724				-0.733971	0.905341
	-0.732504	1.48005				-0.732504	0.88807
	-0.730837	1.46261				-0.730837	0.870799
	-0.729171	1.4454				-0.72917	0.853725
	-0.727504	1.42623				-0.727504	0.83822
	-0.725837	1.405				-0.72557	0.808389
	-0.72417	1.38308				-0.72417	0.808389
	-0.722504	1.36369				-0.722503	0.792688
	-0.720837	1.34601				-0.720836	0.777773
	-0.71917	1.32662				-0.71917	0.744605
	-0.717195	1.30723				-0.71717	0.726745
	-0.715837	1.28611				-0.715836	0.709278
	-0.71417	1.26672				-0.714169	0.692204
	-0.712503	1.23676				-0.712503	0.675326
	-0.710836	1.22494				-0.710836	0.659821
	-0.708861	1.21347				-0.708902	0.645494
	-0.707503	1.19947				-0.707502	0.63313
	-0.705836	1.18581				-0.705836	0.621158
	-0.704169	1.1725				-0.704169	0.608598
	-0.702503	1.1593				-0.702502	0.584065
	-0.700794	1.1453				-0.700502	0.571505
	-0.699169	1.13222				-0.699169	0.557767
	-0.697502	1.1212				-0.697502	0.545402
	-0.695836	1.11133				-0.695835	0.531861
	-0.694169	1.10353				-0.694168	0.518319
	-0.69226	1.08987				-0.692368	0.504188
	-0.690835	1.08987				-0.690835	0.491235
	-0.689168	1.08299				-0.689168	0.477104
	-0.687502	1.06899				-0.687501	0.463759
	-0.685835	1.0621				-0.685834	0.451591
	-0.684168	1.05499				-0.684168	0.440208
	-0.682501	1.04936				-0.682501	0.428432
	-0.680835	1.04512				-0.680834	0.416068
	-0.679168	1.04202				-0.679167	0.402919
	-0.677501	1.0403				-0.677501	0.389966
	-0.675834	1.03903				-0.675634	0.366415
	-0.674168	1.03651				-0.674167	0.356602
	-0.672501	1.03272				-0.6725	0.348359
	-0.670834	1.02434				-0.670834	0.340705
	-0.669167	1.02033				-0.669167	0.332854
	-0.6675	1.02033				-0.667167	0.325004
	-0.665834	1.01057				-0.665833	0.316958
	-0.664167	1.00747				-0.664166	0.308715
	-0.6625	1.0061				-0.6625	0.300472
	-0.660833	1.00392				-0.660833	0.29321
	-0.658917	1.00208				-0.658966	0.278687
	-0.6575	1.0007				-0.657499	0.278687
	-0.655833	1.00013				-0.655833	0.272407
	-0.654166	0.998867				-0.654166	0.259061
	-0.6525	0.996916				-0.652499	0.252977
	-0.650658	0.991523				-0.650566	0.245912
	-0.649166	0.991523				-0.649166	0.239435
	-0.647499	0.991867				-0.647499	0.233155
	-0.645833	0.991867				-0.645832	0.227856
	-0.644166	0.994736				-0.644165	0.22295
	-0.642457	0.994392				-0.642499	0.216866
	-0.640832	0.992326				-0.640832	0.211174
	-0.639166	0.988309				-0.639165	0.205679
	-0.637499	0.984178				-0.637498	0.198025
	-0.635832	0.980621				-0.635832	0.194296
	-0.634165	0.977178				-0.633898	0.190175
	-0.632499	0.974194				-0.632498	0.184287
	-0.630832	0.972128				-0.630831	0.178399
	-0.629165	0.970522				-0.629165	0.172904
	-0.627498	0.967653				-0.627498	0.167212
	-0.625831	0.967653				-0.625439	0.161717
	-0.624165	0.968112				-0.624164	0.157399
	-0.622498	0.967767				-0.622497	0.153474
	-0.620831	0.967653				-0.620831	0.148568
	-0.619164	0.967653				-0.619164	0.143269
	-0.617498	0.965357				-0.617172	0.138559
	-0.615831	0.962718				-0.61583	0.132867
	-0.614164	0.958128				-0.614164	0.127568
	-0.612497	0.953537				-0.612497	0.11854
	-0.610831	0.949406				-0.61083	0.114419
	-0.609164	0.945963				-0.609163	0.109905
	-0.607497	0.942291				-0.607505	0.105195
	-0.60583	0.942291				-0.605838	0.101269
	-0.604164	0.941373				-0.604172	0.097933
	-0.602497	0.941258				-0.602505	0.0944
	-0.600838	0.942061				-0.600571	0.091653
	-0.599172	0.942865				-0.599171	0.088905
	-0.597505	0.943209				-0.597504	0.085765
	-0.595838	0.944242				-0.595838	0.083214
	-0.594171	0.942979				-0.594171	0.081055
	-0.592463	0.941717				-0.592304	0.076148
	-0.590838	0.939078				-0.590837	0.076148
	-0.589171	0.934831				-0.589171	0.071831
	-0.587504	0.932077				-0.587504	0.06869
	-0.585837	0.928175				-0.585837	0.065158
	-0.584171	0.928175				-0.58397	0.062018
	-0.582504	0.925077				-0.582504	0.057896
	-0.580837	0.924388				-0.580837	0.054167
	-0.57917	0.922782				-0.57917	0.051223
	-0.577504	0.921175				-0.577503	0.047887
	-0.575837	0.919454				-0.575837	0.044354
	-0.57417	0.917847				-0.57417	0.041607
	-0.572503	0.915781				-0.572503	0.038663
	-0.570837	0.913716				-0.570836	0.037093
	-0.56917	0.911535				-0.56917	0.035327
	-0.567503	0.90947				-0.567236	0.032775
	-0.565836	0.904879				-0.565836	0.03042
	-0.564169	0.904879				-0.564169	0.02728
	-0.562503	0.901322				-0.562503	0.023747
	-0.560836	0.892829				-0.560836	0.020215
	-0.558994	0.89042				-0.559169	0.015308
	-0.557502	0.889846				-0.557502	0.011972
	-0.555836	0.89042				-0.555835	0.008635
	-0.554169	0.89042				-0.554169	0.00628
	-0.552502	0.889042				-0.552502	0.00471
	-0.550835	0.887206				-0.550568	-0.00079
	-0.549169	0.884796				-0.549168	-0.00275
	-0.547502	0.883649				-0.547502	-0.00275
	-0.545835	0.882616				-0.545835	-0.0053
	-0.544168	0.881009				-0.544168	-0.01021
	-0.542502	0.881009				-0.542235	-0.01236
	-0.540835	0.879517				-0.540835	-0.01609
	-0.539168	0.877566				-0.539168	-0.01864
	-0.537501	0.875616				-0.537501	-0.02139
	-0.535835	0.874812				-0.535834	-0.02492
	-0.533993	0.873091				-0.533901	-0.02826
	-0.532501	0.870681				-0.532501	-0.03062
	-0.530834	0.86873				-0.530834	-0.03278
	-0.529167	0.868041				-0.529167	-0.03533
	-0.527501	0.867697				-0.527501	-0.03945
	-0.525659	0.867697				-0.525634	-0.04161
	-0.524167	0.866664				-0.524167	-0.04475
	-0.5225	0.865172				-0.5225	-0.04848
	-0.520834	0.864599				-0.520834	-0.05142
	-0.519167	0.864943				-0.519167	-0.05377
	-0.517325	0.865058				-0.5173	-0.05574
	-0.515833	0.865058				-0.515833	-0.05849
	-0.514167	0.86391				-0.514167	-0.06123
	-0.5125	0.863107				-0.5125	-0.0628
	-0.510833	0.861271				-0.510833	-0.06496
	-0.509058	0.858975				-0.508833	-0.06712
	-0.5075	0.856565				-0.507499	-0.07006
	-0.505833	0.855418				-0.505833	-0.07242
	-0.504166	0.853696				-0.504166	-0.07517
	-0.502499	0.851746				-0.502499	-0.08007
	-0.500591	0.847385				-0.500832	-0.08204
	-0.499166	0.844516				-0.499166	-0.0838
	-0.497499	0.841417				-0.497499	-0.08361
	-0.495832	0.838204				-0.495832	-0.08419
	-0.494165	0.83545				-0.494165	-0.08459
	-0.492457	0.832695				-0.492499	-0.08635
	-0.490832	0.830056				-0.490832	-0.08714
	-0.489165	0.828335				-0.489165	-0.08714
	-0.487498	0.827072				-0.487498	-0.08812
	-0.485832	0.826269				-0.485832	-0.09048
	-0.484065	0.825695				-0.484031	-0.09185
	-0.482498	0.825236				-0.482498	-0.09185
	-0.480831	0.824318				-0.480831	-0.09558
	-0.479164	0.825236				-0.479164	-0.09793
	-0.477498	0.823056				-0.477498	-0.0999
	-0.475664	0.819957				-0.475831	-0.10186
	-0.474164	0.817432				-0.474164	-0.10421
	-0.472497	0.816859				-0.472497	-0.10696
	-0.470831	0.817088				-0.470831	-0.10892
	-0.469164	0.816514				-0.469164	-0.11108
	-0.467264	0.814678				-0.467497	-0.11285
	-0.46583	0.812498				-0.46583	-0.11638
	-0.464163	0.810662				-0.464164	-0.11638
	-0.462497	0.809399				-0.462497	-0.11795
	-0.46083	0.807907				-0.460838	-0.1207
	-0.45913	0.805383				-0.458838	-0.12227
	-0.457496	0.804809				-0.457505	-0.12266
	-0.45583	0.805038				-0.455838	-0.12305
	-0.454171	0.803432				-0.454171	-0.12266
	-0.452504	0.802628				-0.452504	-0.12286
	-0.450596	0.802169				-0.450838	-0.12305
	-0.449171	0.802284				-0.449171	-0.12443
	-0.447504	0.802284				-0.447504	-0.12639
	-0.445837	0.801481				-0.445837	-0.12678
	-0.444171	0.799759				-0.444171	-0.12698
	-0.442504	0.797579				-0.442504	-0.12698
	-0.440837	0.797005				-0.440837	-0.12757
	-0.43917	0.79712				-0.43917	-0.12875
	-0.437503	0.796317				-0.437503	-0.12933
	-0.435837	0.794825				-0.435837	-0.13051
	-0.43417	0.794825				-0.43417	-0.1309
	-0.432503	0.791612				-0.432503	-0.12953
	-0.430836	0.789316				-0.430836	-0.12737
	-0.42917	0.786562				-0.42917	-0.12482
	-0.427503	0.784152				-0.427503	-0.12286
	-0.425661	0.782201				-0.425569	-0.12168
	-0.424169	0.780136				-0.424169	-0.12207
	-0.422502	0.777037				-0.422502	-0.12266
	-0.420836	0.774053				-0.420836	-0.12345
	-0.419169	0.772332				-0.419169	-0.12404
	-0.417502	0.770611				-0.417235	-0.12443
	-0.415835	0.766594				-0.415835	-0.12502
	-0.414169	0.764643				-0.414169	-0.12502
	-0.412502	0.763266				-0.412502	-0.12482
	-0.410835	0.762233				-0.410835	-0.12462
	-0.409168	0.7612				-0.409168	-0.12404
	-0.407501	0.759594				-0.407502	-0.12404
	-0.405835	0.758676				-0.405835	-0.12502
	-0.404168	0.757528				-0.404168	-0.12462
	-0.402501	0.75638				-0.402501	-0.12423
	-0.400834	0.754888				-0.400568	-0.12266
	-0.399168	0.75397				-0.399168	-0.12305
	-0.397501	0.752708				-0.397501	-0.12305
	-0.395834	0.751331				-0.395834	-0.12561
	-0.394167	0.748806				-0.394167	-0.12698
	-0.3925	0.748118				-0.392167	-0.12875
	-0.390834	0.747544				-0.390834	-0.12953
	-0.389167	0.747888				-0.389167	-0.13032
	-0.3875	0.749036				-0.3875	-0.1311
	-0.385833	0.749495				-0.385834	-0.13189
	-0.384167	0.749724				-0.3839	-0.13228
	-0.3825	0.749265				-0.3825	-0.13326
	-0.380833	0.749036				-0.380833	-0.13424
	-0.379166	0.747888				-0.379166	-0.13483
	-0.377499	0.745822				-0.3775	-0.13483
	-0.375833	0.743183				-0.375833	-0.13483
	-0.374166	0.741003				-0.374166	-0.13483
	-0.372499	0.73733				-0.372499	-0.13444
	-0.370832	0.735494				-0.370833	-0.13424
	-0.369166	0.733314				-0.369166	-0.13326
	-0.367124	0.730904				-0.367499	-0.13189
	-0.365832	0.729641				-0.365832	-0.13032
	-0.364165	0.728379				-0.364165	-0.12953
	-0.362499	0.72769				-0.362499	-0.12875
	-0.360832	0.726658				-0.360832	-0.12875
	-0.359165	0.725625				-0.358832	-0.12561
	-0.357498	0.725051				-0.357498	-0.12561
	-0.355831	0.724936				-0.355832	-0.12482
	-0.354165	0.724821				-0.354165	-0.12561
	-0.352498	0.724133				-0.352498	-0.12639
	-0.350589	0.721493				-0.350831	-0.12659
	-0.349164	0.719542				-0.349164	-0.12639
	-0.347498	0.717133				-0.347498	-0.12639
	-0.345831	0.715411				-0.345831	-0.12639
	-0.344164	0.713919				-0.344164	-0.12639
	-0.342256	0.712657				-0.342497	-0.12541
	-0.340831	0.711395				-0.340831	-0.12541
	-0.339164	0.710017				-0.339164	-0.1258
	-0.337497	0.709214				-0.337497	-0.1258
	-0.33583	0.707722				-0.33583	-0.12678
	-0.33393	0.705771				-0.333897	-0.12678
	-0.332497	0.70382				-0.332497	-0.12816
	-0.33083	0.702099				-0.33083	-0.12855
	-0.329163	0.69923				-0.329163	-0.12914
	-0.327496	0.698312				-0.327496	-0.13071
	-0.32583	0.69705				-0.32563	-0.13267
	-0.324163	0.695213				-0.324163	-0.13444
	-0.322496	0.693377				-0.322496	-0.13463
	-0.320829	0.691426				-0.320829	-0.13581
	-0.319162	0.690164				-0.319163	-0.13679
	-0.317329	0.68959				-0.317304	-0.13856
	-0.315829	0.689476				-0.315837	-0.14032
	-0.314162	0.688098				-0.314171	-0.1415
	-0.312495	0.687295				-0.312504	-0.14327
	-0.310829	0.686607				-0.310837	-0.14621
	-0.30917	0.685574				-0.30897	-0.14661
	-0.307503	0.684656				-0.307503	-0.14719
	-0.305836	0.683164				-0.305837	-0.14798
	-0.30417	0.681901				-0.30417	-0.14876
	-0.302503	0.680524				-0.302503	-0.14896
	-0.300595	0.679032				-0.300636	-0.14975
	-0.299169	0.677311				-0.29917	-0.15053
	-0.297503	0.675131				-0.297503	-0.15092
	-0.295836	0.673983				-0.295836	-0.15171
	-0.294169	0.67318				-0.294169	-0.15367
	-0.292502	0.672147				-0.292436	-0.15367
	-0.290836	0.670655				-0.290836	-0.15446
	-0.289169	0.669737				-0.289169	-0.15485
	-0.287502	0.669278				-0.287502	-0.15524
	-0.285835	0.669737				-0.285835	-0.15465
	-0.28406	0.669737				-0.283894	-0.15426
	-0.282502	0.668704				-0.282502	-0.15406
	-0.280835	0.667212				-0.280835	-0.15367
	-0.279168	0.66595				-0.279168	-0.15308
	-0.277501	0.664687				-0.277501	-0.15289
	-0.27546	0.663655				-0.275835	-0.1523
	-0.274168	0.662851				-0.274168	-0.15171
	-0.272501	0.661818				-0.272501	-0.15112
	-0.270834	0.660786				-0.270834	-0.14994
	-0.269168	0.659982				-0.269168	-0.14739
	-0.267392	0.658835				-0.267501	-0.14641
	-0.265834	0.656884				-0.265834	-0.14484
	-0.264167	0.6539				-0.264167	-0.14445
	-0.262501	0.6539				-0.2625	-0.14366
	-0.260834	0.652408				-0.260834	-0.14327
	-0.258859	0.65172				-0.259167	-0.14248
	-0.2575	0.650916				-0.2575	-0.1417
	-0.255833	0.649883				-0.255833	-0.14189
	-0.254167	0.649195				-0.254167	-0.14091
	-0.2525	0.647933				-0.2525	-0.13974
	-0.250833	0.647014				-0.250633	-0.13934
	-0.249166	0.645178				-0.249166	-0.13934
	-0.2475	0.645178				-0.247499	-0.13993
	-0.245833	0.644719				-0.245833	-0.13915
	-0.244166	0.64426				-0.244166	-0.13836
	-0.242499	0.643572				-0.242299	-0.13758
	-0.240832	0.643113				-0.240832	-0.13699
	-0.239166	0.643457				-0.239166	-0.13679
	-0.237499	0.643457				-0.237499	-0.13699
	-0.235832	0.641965				-0.235832	-0.13738
	-0.234165	0.641162				-0.233965	-0.13817
	-0.232499	0.640244				-0.232498	-0.13875
	-0.230832	0.639326				-0.230832	-0.13993
	-0.229165	0.638522				-0.229165	-0.14072
	-0.227498	0.638408				-0.227498	-0.1415
	-0.225581	0.638293				-0.225498	-0.14229
	-0.224165	0.638637				-0.224165	-0.14209
	-0.222498	0.638293				-0.222498	-0.14288
	-0.220831	0.636342				-0.220831	-0.14346
	-0.219164	0.634391				-0.219164	-0.14346
	-0.217497	0.634391				-0.217297	-0.14346
	-0.215831	0.63267				-0.215831	-0.14386
	-0.214164	0.629915				-0.214164	-0.14464
	-0.212497	0.628768				-0.212497	-0.14543
	-0.21083	0.627161				-0.21083	-0.1468
	-0.209164	0.626128				-0.208897	-0.14935
	-0.207497	0.625554				-0.207497	-0.14935
	-0.20583	0.624866				-0.20583	-0.14994
	-0.204163	0.623948				-0.204163	-0.15033
	-0.202496	0.623144				-0.202496	-0.15092
	-0.200588	0.622112				-0.20063	-0.15151
	-0.199163	0.618784				-0.199163	-0.15249
	-0.197496	0.618784				-0.197496	-0.15269
	-0.195829	0.616259				-0.195829	-0.15289
	-0.194163	0.615341				-0.194163	-0.15308
	-0.192063	0.614308				-0.192296	-0.15328
	-0.190829	0.613046				-0.190829	-0.15289
	-0.189162	0.611783				-0.189162	-0.15289
	-0.187496	0.610406				-0.187495	-0.15269
	-0.185829	0.608914				-0.185829	-0.1521
	-0.18412	0.608111				-0.183895	-0.15132
	-0.182495	0.607537				-0.182495	-0.15132
	-0.180829	0.607422				-0.180828	-0.15073
	-0.179162	0.606963				-0.179162	-0.15112
	-0.177495	0.606504				-0.177495	-0.1519
	-0.175528	0.606504				-0.17557	-0.15269
	-0.174161	0.606504				-0.174161	-0.15406
	-0.172495	0.606504				-0.172495	-0.15544
	-0.170828	0.605586				-0.170828	-0.15544
	-0.169161	0.605012				-0.169169	-0.15622
	-0.167494	0.604553				-0.167169	-0.15701
	-0.165828	0.604553				-0.165836	-0.15779
	-0.164161	0.604439				-0.164169	-0.15917
	-0.162502	0.605357				-0.162502	-0.16034
	-0.160836	0.60616				-0.160836	-0.16231
	-0.159169	0.607078				-0.158902	-0.16309
	-0.157502	0.607078				-0.157502	-0.16388
	-0.155835	0.607881				-0.155835	-0.16446
	-0.154168	0.607652				-0.154168	-0.16486
	-0.152502	0.608111				-0.152502	-0.16505
	-0.15066	0.608455				-0.150501	-0.16545
	-0.149168	0.608455				-0.149168	-0.16623
	-0.147501	0.607996				-0.147501	-0.16721
	-0.145835	0.607881				-0.145835	-0.1678
	-0.144168	0.607422				-0.144168	-0.16839
	-0.142501	0.607078				-0.142301	-0.16721
	-0.140834	0.60639				-0.140834	-0.16721
	-0.139167	0.60616				-0.139167	-0.16623
	-0.137501	0.605701				-0.137501	-0.16407
	-0.135834	0.605012				-0.135834	-0.16289
	-0.134125	0.604324				-0.134167	-0.16152
	-0.1325	0.603176				-0.1325	-0.16093
	-0.130834	0.603176				-0.130834	-0.15975
	-0.129167	0.602717				-0.129167	-0.15956
	-0.1275	0.602603				-0.1275	-0.15877
	-0.125833	0.603062				-0.125566	-0.1572
	-0.124166	0.602947				-0.124166	-0.15603
	-0.1225	0.602832				-0.1225	-0.15524
	-0.120833	0.602717				-0.120833	-0.15387
	-0.119166	0.602029				-0.119166	-0.15249
	-0.117458	0.601455				-0.117499	-0.15112
	-0.115833	0.600766				-0.115833	-0.14896
	-0.114166	0.600766				-0.114166	-0.14837
	-0.112499	0.600307				-0.112499	-0.14739
	-0.110832	0.598586				-0.110832	-0.14661
	-0.109165	0.597783				-0.109165	-0.14562
	-0.107499	0.597209				-0.107499	-0.14543
	-0.105832	0.596865				-0.105832	-0.14562
	-0.104165	0.596635				-0.104165	-0.14641
	-0.102498	0.596061				-0.102498	-0.14641
	-0.10079	0.595832				-0.100632	-0.14837
	-0.0991648	0.595028				-0.0991648	-0.14837
	-0.0974981	0.59434				-0.097498	-0.14876
	-0.0958313	0.59411				-0.0958312	-0.14935
	-0.0941645	0.594225				-0.0941644	-0.15033
	-0.0923227	0.595258				-0.0922309	-0.15112
	-0.090831	0.595487				-0.0908309	-0.15151
	-0.0891642	0.595487				-0.0891641	-0.15289
	-0.0874974	0.595717				-0.0874973	-0.15446
	-0.0858306	0.595258				-0.0858305	-0.15465
	-0.0838556	0.594799				-0.0838304	-0.15485
	-0.0824971	0.59434				-0.0824971	-0.15603
	-0.0808303	0.594569				-0.0808303	-0.1572
	-0.0791636	0.594684				-0.0791635	-0.1576
	-0.0774968	0.595028				-0.0774967	-0.15877
	-0.07583	0.594914				-0.0758299	-0.15995
	-0.0741632	0.594455				-0.0741631	-0.16132
	-0.0724964	0.59434				-0.0724964	-0.16348
	-0.0708296	0.595143				-0.0708296	-0.16427
	-0.0691628	0.595373				-0.0691628	-0.16525
	-0.0673878	0.595487				-0.0673627	-0.16525
	-0.0658294	0.595373				-0.0658293	-0.16564
	-0.0641626	0.595258				-0.0641625	-0.16603
	-0.0624958	0.595143				-0.0624957	-0.16603
	-0.060829	0.594799				-0.0608289	-0.16564
	-0.0591623	0.594455				-0.0588954	-0.16603
	-0.0574955	0.594455				-0.0574954	-0.16545
	-0.0558287	0.59434				-0.0558286	-0.16525
	-0.0541619	0.593766				-0.0541618	-0.16525
	-0.0524951	0.593077				-0.052495	-0.16564
	-0.050795	0.592389				-0.0505616	-0.16603
	-0.0491616	0.591241				-0.0491616	-0.16525
	-0.0474948	0.591241				-0.0474948	-0.16525
	-0.045828	0.591471				-0.045828	-0.16564
	-0.0441613	0.591815				-0.0441612	-0.16545
	-0.0422611	0.591471				-0.0424944	-0.16564
	-0.0408277	0.591241				-0.0408276	-0.16525
	-0.0391609	0.591012				-0.0391608	-0.16446
	-0.0374941	0.590438				-0.0374941	-0.16466
	-0.0358274	0				-0.0358273	-0.16486
	-0.0340606	0.000459				-0.0339022	-0.16427
	-0.0324938	0				-0.0324938	-0.16427
	-0.030827	-0.00046				-0.030827	-0.16427
	-0.0291603	-0.00115				-0.0291602	-0.16603
	-0.0274935	-0.00115				-0.0274934	-0.16682
	-0.0257267	-0.00069				-0.0258266	-0.16859
	-0.0241599	-0.00023				-0.0241682	-0.16976
	-0.0224931	-0.00011				-0.0225014	-0.17114
	-0.0208263	-0.00011				-0.0208346	-0.1729
	-0.0191596	-0.00023				-0.0191678	-0.17428
	-0.0173928	-0.00057				-0.0173677	-0.17506
	-0.0158344	-0.00069				-0.0158343	-0.17604
	-0.0141676	-0.00126				-0.0141675	-0.17722
	-0.0125008	-0.00172				-0.0125008	-0.1782
	-0.010834	-0.00207				-0.010834	-0.17918
	-0.00916725	-0.00264				-0.00890058	-0.18017
	-0.00750047	-0.00379				-0.00750047	-0.18134
	-0.00583368	-0.00528				-0.00583368	-0.18193
	-0.0041669	-0.00757				-0.0041669	-0.18174
	-0.00250018	-0.00826				-0.00250012	-0.18213
	-0.000525057	-0.00895				-0.000699997	-0.18213
	0.000833392	-0.00907				0.000833392	-0.18174
	0.00416696	-0.00907				0.00416696	-0.18174
	0.00416696	-0.00907				0.00500035	-0.18174
	0.00583375	-0.00907				0.00583375	-0.18174
	0.00787556	-0.00907				0.00790054	-0.18174
	0.00916743	-0.00907				0.00916725	-0.18174
	0.0108342	-0.00907				0.010834	-0.18174
	0.012501	-0.00907				0.0125008	-0.18174
	0.0141677	-0.00907				0.0141675	-0.18174
	0.0159428	-0.00907				0.0158343	-0.18174
	0.0175012	-0.00907				0.0175011	-0.18174
	0.019168	-0.00907				0.0191678	-0.18174
	0.0208348	-0.00907				0.0208346	-0.18174
	0.0225016	-0.00907				0.0225014	-0.18174
	0.0241684	-0.00907				0.0244349	-0.18174
	0.0258352	-0.00907				0.025835	-0.18174
	0.0275019	-0.00907				0.0275018	-0.18174
	0.0291686	-0.00907				0.0291685	-0.18174
	0.0308354	-0.00907				0.0308352	-0.18174
	0.0326772	-0.00907				0.0326354	-0.18174
	0.0358357	0.08825				0.0359022	0.188997
	0.0376775	0.100185				0.0375022	0.202343
	0.0383359	0.100185				0.0383356	0.202343
	0.0391693	0.105464				0.039169	0.215296
	0.0408361	0.110628				0.0408358	0.227856
	0.0433363	0.115792				0.0435026	0.249641
	0.0441697	0.120153				0.044236	0.249641
	0.0458363	0.123826				0.0458362	0.259061
	0.0475031	0.126809				0.0475028	0.268089
	0.0491699	0.129219				0.0491696	0.275154
	0.0518118	0.132662				0.0521699	0.285949
	0.0525035	0.132662				0.0529699	0.289481
	0.0541703	0.133236				0.05417	0.289481
	0.055837	0.133465				0.0558367	0.293407
	0.0575038	0.131629				0.0575035	0.29321
	0.060279	0.129908				0.0601704	0.290266
	0.0608374	0.127842				0.0609037	0.290266
	0.0625041	0.125776				0.0625039	0.288108
	0.0641708	0.123252				0.0641705	0.28379
	0.0658376	0.120268				0.0658373	0.279865
	0.0683378	0.113612				0.0688376	0.269463
	0.0691712	0.113612				0.0693709	0.269463
	0.070838	0.109825				0.0708377	0.263771
	0.0725048	0.105694				0.0725045	0.25808
	0.0741715	0.101907				0.0741712	0.251996
	0.0766717	0.094447				0.0768381	0.239435
	0.0775051	0.094447				0.0775713	0.233351
	0.0791719	0.086873				0.0791715	0.226482
	0.0808387	0.082627				0.0808383	0.219417
	0.0825055	0.07861				0.082505	0.212548
	0.0853473	0.07402				0.0855052	0.198221
	0.0860806	0.070118				0.0863052	0.198221
	0.0875056	0.065872				0.0875053	0.191548
	0.0891724	0.061626				0.0891719	0.184679
	0.0908391	0.057724				0.0908387	0.178399
	0.0933393	0.053478				0.0935056	0.166231
	0.0941727	0.049576				0.0942391	0.166231
	0.0958395	0.045674				0.0958391	0.160539
	0.0975063	0.042346				0.0975059	0.14896
	0.0991731	0.039018				0.0991727	0.143465
	0.10194	0.033166				0.101673	0.13797
	0.10274	0.030182				0.102506	0.132867
	0.104173	0.027428				0.104173	0.127764
	0.10584	0.025362				0.10584	0.123447
	0.107507	0.026165				0.107507	0.119129
	0.110007	0.026165				0.110373	0.110297
	0.110841	0.026624				0.11124	0.110297
	0.112507	0.026509				0.112507	0.105587
	0.114174	0.025362				0.114174	0.100288
	0.115841	0.02169				0.11584	0.095774
	0.118341	0.014345				0.118499	0.087139
	0.119174	0.014345				0.119232	0.083802
	0.120841	0.010673				0.120832	0.080466
	0.122508	0.005164				0.122499	0.07713
	0.124175	0.002984				0.124166	0.073401
	0.126808	0.000574				0.126699	0.071046
	0.127508	-0.00149				0.127499	0.068887
	0.129167	-0.00333				0.129166	0.066532
	0.130834	-0.00459				0.130833	0.063784
	0.1325	-0.00551				0.1325	0.061429
	0.135275	-0.00666				0.1355	0.054952
	0.136075	-0.00666				0.1363	0.052597
	0.137501	-0.00666				0.1375	0.052597
	0.139167	-0.00723				0.139167	0.049653
	0.140834	-0.00826				0.140833	0.044354
	0.143609	-0.00953				0.143333	0.041803
	0.144409	-0.00998				0.144167	0.039644
	0.145834	-0.00998				0.145834	0.037485
	0.147501	-0.00964				0.1475	0.035327
	0.149168	-0.0101				0.149167	0.034149
	0.151668	-0.0109				0.152301	0.033756
	0.152501	-0.01182				0.153034	0.033756
	0.154168	-0.01251				0.154168	0.033168
	0.155835	-0.01297				0.155834	0.032579
	0.157502	-0.01343				0.157501	0.032383
	0.160002	-0.01343				0.160235	0.031401
	0.160835	-0.01343				0.160835	0.031401
	0.162502	-0.01354				0.162502	0.031794
	0.164169	-0.01343				0.164168	0.031794
	0.165836	-0.01274				0.165835	0.031401
	0.168336	-0.01228				0.169102	0.032186
	0.169169	-0.01228				0.169835	0.032186
	0.170836	-0.01125				0.170835	0.03199
	0.172503	-0.01056				0.172502	0.031598
	0.17417	-0.01021				0.174169	0.031205
	0.17667	-0.0101				0.176836	0.029831
	0.177503	-0.00975				0.177569	0.029831
	0.17917	-0.00998				0.179169	0.029831
	0.180837	-0.00975				0.180836	0.03042
	0.182503	-0.0093				0.182503	0.031009
	0.185279	-0.00953				0.185436	0.031205
	0.186079	-0.00953				0.18597	0.031009
	0.187504	-0.0093				0.187503	0.03042
	0.18917	-0.00872				0.18917	0.031009
	0.190837	-0.00872				0.190837	0.031401
	0.193612	-0.00872				0.193504	0.031009
	0.194412	-0.0093				0.19417	0.031009
	0.195837	-0.00964				0.195837	0.031009
	0.197504	-0.00987				0.197504	0.030813
	0.199171	-0.00953				0.199171	0.030028
	0.201813	-0.00953				0.202437	0.029439
	0.202505	-0.00953				0.202971	0.029439
	0.204171	-0.00953				0.204171	0.029831
	0.205838	-0.00975				0.205838	0.030224
	0.207505	-0.01021				0.207504	0.03042
	0.21028	-0.0109				0.210171	0.032579
	0.21108	-0.01171				0.210905	0.032579
	0.212505	-0.01239				0.212505	0.033364
	0.214172	-0.01274				0.214172	0.033756
	0.215839	-0.01354				0.215838	0.034149
	0.218547	-0.01423				0.219105	0.034345
	0.219172	-0.01457				0.219639	0.034345
	0.220839	-0.01515				0.220839	0.034345
	0.222506	-0.01607				0.222506	0.033953
	0.224173	-0.01664				0.224172	0.033756
	0.226948	-0.01653				0.226772	0.032383
	0.227748	-0.01653				0.227572	0.030813
	0.229173	-0.01756				0.229173	0.029635
	0.23084	-0.01744				0.230839	0.02885
	0.232506	-0.01802				0.232506	0.02728
	0.235007	-0.01802				0.235006	0.025906
	0.23584	-0.01802				0.23584	0.024336
	0.237507	-0.01813				0.237506	0.02257
	0.239173	-0.01894				0.239173	0.021588
	0.24084	-0.01939				0.24084	0.020607
	0.24334	-0.01939				0.243507	0.016093
	0.244174	-0.01848				0.244173	0.014719
	0.245841	-0.01744				0.24584	0.014719
	0.247507	-0.01675				0.247507	0.013738
	0.249174	-0.01675				0.249174	0.012953
	0.251674	-0.01721				0.251907	0.012168
	0.252508	-0.01721				0.252566	0.011579
	0.254174	-0.01664				0.254174	0.011383
	0.255841	-0.01584				0.255841	0.010794
	0.257508	-0.01561				0.257508	0.010205
	0.260008	-0.01538				0.260108	0.009224
	0.260842	-0.01515				0.260841	0.009224
	0.262508	-0.01503				0.262508	0.009028
	0.264175	-0.01434				0.264175	0.009028
	0.265842	-0.01366				0.265842	0.009224
	0.268342	-0.01193				0.268433	0.010009
	0.269175	-0.01193				0.269167	0.010009
	0.270842	-0.01148				0.270834	0.010402
	0.272509	-0.01056				0.2725	0.010598
	0.274168	-0.00953				0.274167	0.011579
	0.276668	-0.00792				0.276784	0.013149
	0.277501	-0.00734				0.277501	0.013934
	0.279168	-0.00734				0.279167	0.014719
	0.280835	-0.00723				0.280834	0.014916
	0.282501	-0.00757				0.282501	0.014916
	0.28521	-0.00723				0.285168	0.015504
	0.285835	-0.00723				0.285968	0.015308
	0.287502	-0.00666				0.287501	0.015308
	0.289168	-0.00654				0.289168	0.015308
	0.290835	-0.00643				0.290835	0.015504
	0.293344	-0.00631				0.293502	0.015504
	0.294169	-0.00631				0.294168	0.015112
	0.295836	-0.00643				0.295835	0.015504
	0.297502	-0.0078				0.297502	0.015308
	0.299169	-0.0078				0.299169	0.014916
	0.301944	-0.00918				0.301902	0.016289
	0.302744	-0.0101				0.302569	0.016289
	0.304169	-0.01136				0.304169	0.016486
	0.305836	-0.01205				0.305836	0.017663
	0.307503	-0.01251				0.307503	0.018056
	0.310003	-0.01251				0.310169	0.020411
	0.310837	-0.0132				0.310969	0.020411
	0.312503	-0.01377				0.312503	0.022962
	0.31417	-0.01434				0.31417	0.024532
	0.315837	-0.01492				0.315836	0.026102
	0.318337	-0.01446				0.318503	0.026887
	0.31917	-0.01446				0.319237	0.027084
	0.320837	-0.01515				0.320837	0.027672
	0.322504	-0.01607				0.322503	0.028065
	0.324171	-0.01641				0.32417	0.028654
	0.327013	-0.01653				0.32667	0.029831
	0.327813	-0.01653				0.327504	0.029831
	0.329171	-0.0163				0.329171	0.029243
	0.330838	-0.01664				0.330837	0.029243
	0.332505	-0.01744				0.332504	0.02885
	0.33528	-0.01951				0.335238	0.027672
	0.33608	-0.01951				0.335904	0.02728
	0.337505	-0.0202				0.337504	0.026299
	0.339172	-0.02077				0.339171	0.024729
	0.340838	-0.02077				0.340838	0.023747
	0.343547	-0.02123				0.343571	0.022373
	0.344172	-0.02077				0.344305	0.022373
	0.345839	-0.02066				0.345838	0.021588
	0.347505	-0.02054				0.347505	0.020215
	0.349172	-0.02054				0.349172	0.019626
	0.352014	-0.02112				0.351905	0.018841
	0.352747	-0.02112				0.352639	0.018841
	0.354172	-0.021				0.354172	0.018841
	0.355839	-0.0202				0.355839	0.018645
	0.357506	-0.01905				0.357505	0.01786
	0.360281	-0.01836				0.360239	0.017663
	0.360839	-0.01848				0.361039	0.017271
	0.362506	-0.01848				0.362506	0.017074
	0.364173	-0.01836				0.364173	0.017074
	0.36584	-0.01813				0.365839	0.016486
	0.36834	-0.0179				0.368439	0.016289
	0.369173	-0.01687				0.369173	0.016289
	0.37084	-0.01572				0.37084	0.016682
	0.372507	-0.01492				0.372506	0.016289
	0.374174	-0.01446				0.374173	0.017271
	0.376949	-0.01423				0.376907	0.016093
	0.377507	-0.01423				0.377707	0.016093
	0.379174	-0.01412				0.379173	0.014916
	0.380841	-0.01366				0.38084	0.014131
	0.382508	-0.01366				0.382507	0.014327
	0.385216	-0.01251				0.38584	0.013149
	0.385841	-0.01251				0.386374	0.013149
	0.387508	-0.01251				0.387507	0.012757
	0.389175	-0.01297				0.389174	0.012561
	0.390841	-0.01297				0.390841	0.012168
	0.393742	-0.01285				0.393566	0.011579
	0.394475	-0.01285				0.394308	0.011579
	0.395842	-0.01285				0.395841	0.01099
	0.397509	-0.01251				0.397508	0.01099
	0.399176	-0.01274				0.399175	0.010794
	0.401942	-0.0132				0.4025	0.011579
	0.402684	-0.01343				0.403042	0.011579
	0.404176	-0.01343				0.404175	0.01099
	0.405843	-0.01377				0.405842	0.011187
	0.407509	-0.01366				0.407509	0.011187
	0.410276	-0.01377				0.410009	0.011579
	0.410843	-0.01377				0.410842	0.011776
	0.41251	-0.01389				0.4125	0.011579
	0.414177	-0.014				0.414167	0.011776
	0.415843	-0.01423				0.415834	0.012757
	0.418543	-0.01503				0.418501	0.012757
	0.419169	-0.01503				0.419234	0.012757
	0.420835	-0.01503				0.420834	0.012757
	0.422502	-0.01538				0.422501	0.013346
	0.424169	-0.01538				0.424168	0.013346
	0.426669	-0.01561				0.426668	0.013542
	0.427503	-0.01561				0.427501	0.013934
	0.429169	-0.01526				0.429168	0.014523
	0.430836	-0.01469				0.430835	0.013934
	0.432503	-0.01457				0.432502	0.013346
	0.435003	-0.01446				0.435168	0.011187
	0.435836	-0.01457				0.435902	0.011187
	0.437503	-0.01492				0.437502	0.010598
	0.43917	-0.01469				0.439169	0.009813
	0.440837	-0.01434				0.440836	0.00942
	0.443478	-0.01331				0.443502	0.00785
	0.44417	-0.01343				0.444169	0.00785
	0.445837	-0.01343				0.445836	0.00785
	0.447504	-0.01251				0.447503	0.008439
	0.449171	-0.01228				0.449169	0.009813
	0.452012	-0.01228				0.451903	0.011187
	0.452812	-0.01171				0.452636	0.011187
	0.454171	-0.01159				0.45417	0.011383
	0.455838	-0.01136				0.455837	0.012561
	0.457504	-0.01136				0.457503	0.013738
	0.460346	-0.01113				0.460004	0.015897
	0.461146	-0.01113				0.460837	0.015897
	0.462505	-0.01113				0.462504	0.016682
	0.464171	-0.01125				0.464171	0.01786
	0.465838	-0.01136				0.465837	0.018448
	0.468613	-0.01148				0.468337	0.018252
	0.469172	-0.01113				0.469171	0.018252
	0.470838	-0.0109				0.470838	0.018448
	0.472505	-0.01056				0.472504	0.018252
	0.474172	-0.01044				0.474171	0.018252
	0.476681	-0.01056				0.476838	0.018448
	0.477506	-0.01079				0.477638	0.018448
	0.479172	-0.01113				0.479171	0.018448
	0.480839	-0.01136				0.480838	0.020018
	0.482506	-0.01136				0.482505	0.020018
	0.485006	-0.01171				0.485238	0.021588
	0.485839	-0.01171				0.485972	0.022373
	0.487506	-0.01171				0.487505	0.02257
	0.489173	-0.01148				0.489172	0.022962
	0.49084	-0.01148				0.490839	0.023551
	0.493615	-0.01205				0.493639	0.023355
	0.494173	-0.01251				0.494439	0.023355
	0.49584	-0.01274				0.495839	0.023944
	0.497507	-0.0132				0.497506	0.023551
	0.499174	-0.01343				0.499173	0.023355
	0.501674	-0.01331				0.501673	0.022962
	0.502507	-0.01308				0.502506	0.02257
	0.504174	-0.0132				0.504173	0.02257
	0.505841	-0.01366				0.50584	0.021981
	0.507508	-0.01434				0.507506	0.021196
	0.510349	-0.01423				0.51024	0.021392
	0.511149	-0.01469				0.51104	0.022177
	0.512508	-0.01469				0.512507	0.02257
	0.514175	-0.01526				0.514173	0.022766
	0.515841	-0.01584				0.51584	0.023159
	0.518417	-0.0163				0.518574	0.024336
	0.519175	-0.0163				0.519307	0.024336
	0.520842	-0.01653				0.520841	0.023747
	0.522509	-0.01653				0.522507	0.02414
	0.524175	-0.01687				0.524174	0.024336
	0.526675	-0.01779				0.526774	0.02257
	0.527509	-0.01779				0.527508	0.021
	0.529176	-0.01779				0.529175	0.020215
	0.530842	-0.01733				0.530841	0.019626
	0.532509	-0.01733				0.532508	0.018448
	0.535076	-0.01607				0.535242	0.017074
	0.535843	-0.01526				0.536041	0.017074
	0.537509	-0.01457				0.537508	0.016486
	0.539176	-0.01423				0.539175	0.016486
	0.540843	-0.01389				0.540842	0.016289
	0.54361	-0.01412				0.543575	0.015897
	0.544177	-0.01412				0.544375	0.015504
	0.545843	-0.014				0.545842	0.015504
	0.54751	-0.01366				0.547509	0.016289
	0.549177	-0.01354				0.549176	0.016682
	0.551811	-0.01297				0.551676	0.017271
	0.552544	-0.01297				0.552509	0.01786
	0.554177	-0.01239				0.554176	0.018448
	0.555844	-0.01193				0.555843	0.019233
	0.557511	-0.01182				0.557509	0.019626
	0.560278	-0.01148				0.560001	0.019822
	0.560844	-0.01113				0.560835	0.019822
	0.562511	-0.01044				0.562501	0.018841
	0.564178	-0.01021				0.564168	0.018841
	0.565836	-0.00975				0.565835	0.018645
	0.568336	-0.00975				0.568335	0.017467
	0.56917	-0.00975				0.569169	0.016682
	0.570837	-0.00953				0.570835	0.015504
	0.572503	-0.00941				0.572502	0.014131
	0.57417	-0.00918				0.574169	0.013542
	0.577012	-0.00907				0.576836	0.012364
	0.577812	-0.00941				0.577503	0.012364
	0.57917	-0.00964				0.579169	0.012364
	0.580837	-0.01033				0.580836	0.012364
	0.582504	-0.01079				0.582503	0.011972
	0.585146	-0.0109				0.58517	0.010598
	0.585879	-0.0109				0.585836	0.010205
	0.587504	-0.01159				0.587503	0.010205
	0.589171	-0.01171				0.58917	0.009617
	0.590838	-0.01148				0.590837	0.00942
	0.593338	-0.01044				0.593337	0.008832
	0.594171	-0.0101				0.59417	0.008635
	0.595838	-0.0101				0.595837	0.008635
	0.597505	-0.01044				0.597504	0.009224
	0.599172	-0.01044				0.599171	0.00942
	0.601672	-0.01251				0.601904	0.010205
	0.602505	-0.01377				0.602637	0.010205
	0.604172	-0.0148				0.604171	0.011383
	0.605839	-0.01595				0.605838	0.012364
	0.607506	-0.01698				0.607504	0.012953
	0.610006	-0.01813				0.610005	0.015504
	0.610839	-0.01905				0.610838	0.015504
	0.612506	-0.02043				0.612505	0.015897
	0.614173	-0.021				0.614171	0.016878
	0.615839	-0.021				0.615838	0.017271
	0.618548	-0.021				0.618638	0.017271
	0.619173	-0.021				0.619372	0.017271
	0.62084	-0.021				0.620838	0.016682
	0.622506	-0.02112				0.622505	0.016093
	0.624173	-0.02089				0.624172	0.014916
	0.626882	-0.02031				0.626839	0.013542
	0.627507	-0.02031				0.627506	0.013542
	0.629174	-0.01997				0.629172	0.012953
	0.63084	-0.01962				0.630839	0.012561
	0.632507	-0.01951				0.632506	0.012561
	0.635016	-0.01836				0.635306	0.012757
	0.635841	-0.01836				0.63604	0.013149
	0.637508	-0.0179				0.637506	0.013149
	0.639174	-0.01721				0.639173	0.013542
	0.640841	-0.01721				0.64084	0.013346
	0.643341	-0.01687				0.643573	0.012561
	0.644175	-0.01687				0.644373	0.012561
	0.645841	-0.01675				0.64584	0.012364
	0.647508	-0.01733				0.647507	0.012364
	0.649175	-0.01721				0.649174	0.011579
	0.651683	-0.01744				0.651974	0.010598
	0.652508	-0.01756				0.652707	0.009813
	0.654175	-0.01813				0.654174	0.009813
	0.655842	-0.01825				0.655841	0.00628
	0.657509	-0.01825				0.657507	0.005103
	0.660009	-0.01825				0.660008	0.003925
	0.660842	-0.01836				0.660841	0.003533
	0.662509	-0.01836				0.662508	0.00314
	0.664176	-0.01848				0.664174	0.00314
	0.665843	-0.01882				0.665841	0.00314
	0.668343	-0.01882				0.668575	0.003729
	0.669176	-0.01859				0.669175	0.003729
	0.670843	-0.01848				0.670842	0.003925
	0.67251	-0.01813				0.672508	0.005888
	0.674177	-0.01767				0.674175	0.005888
	0.676744	-0.0171				0.676909	0.007065
	0.677552	-0.0171				0.677642	0.008832
	0.679177	-0.01664				0.679175	0.010402
	0.680844	-0.0163				0.680842	0.011776
	0.68251	-0.0163				0.682509	0.013149
	0.685011	-0.01572				0.685167	0.014523
	0.685844	-0.01572				0.685842	0.015504
	0.687511	-0.01595				0.687509	0.015897
	0.689178	-0.01561				0.689176	0.016486
	0.690844	-0.01561				0.690843	0.017271
	0.693345	-0.01595				0.693343	0.018841
	0.694178	-0.01618				0.694176	0.018841
	0.695845	-0.01664				0.695843	0.019822
	0.697512	-0.01733				0.69751	0.020215
	0.699178	-0.0179				0.699177	0.020803
	0.701879	-0.01813				0.702035	0.021
	0.702612	-0.01825				0.702702	0.020607
	0.704179	-0.01825				0.704169	0.020803
	0.705845	-0.01859				0.705836	0.020803
	0.707512	-0.01859				0.707502	0.020215
	0.710012	-0.01905				0.710002	0.018448
	0.710837	-0.01848				0.710836	0.018448
	0.712504	-0.01882				0.712503	0.018252
	0.714171	-0.01871				0.714169	0.01786
	0.715838	-0.01825				0.715836	0.017074
	0.718338	-0.01825				0.718703	0.014916
	0.719171	-0.01825				0.71937	0.014131
	0.720838	-0.01802				0.720837	0.013346
	0.722505	-0.01779				0.722503	0.012561
	0.724172	-0.01744				0.72417	0.012364
	0.726747	-0.01802				0.726904	0.012561
	0.727505	-0.01813				0.727704	0.012561
	0.729172	-0.01813				0.72917	0.012364
	0.730839	-0.01813				0.730837	0.012168
	0.732505	-0.01779				0.732504	0.012168
	0.735006	-0.01756				0.735004	0.011972
	0.735839	-0.01733				0.735904	0.011972
	0.737506	-0.01664				0.737504	0.011776
	0.739173	-0.01561				0.739171	0.011972
	0.740839	-0.0148				0.740838	0.011383
	0.743348	-0.01262				0.743571	0.010205
	0.744173	-0.01262				0.744371	0.009813
	0.74584	-0.01102				0.745838	0.009813
	0.747506	-0.00884				0.747505	0.009813
	0.749173	-0.00884				0.749172	0.00942
	0.751673	-0.00803				0.752038	0.010402
	0.752507	-0.00826				0.752705	0.011187
	0.754174	-0.00826				0.754172	0.011187
	0.75584	-0.00826				0.755839	0.012168
	0.757507	-0.00826				0.757505	0.012953
	0.760149	-0.00803				0.760006	0.013346
	0.760841	-0.00803				0.760839	0.013346
	0.762507	-0.00757				0.762506	0.013934
	0.764174	-0.00689				0.764172	0.014131
	0.765841	-0.00585				0.765839	0.014131
	0.768341	-0.00482				0.76904	0.014327
	0.769175	-0.00482				0.769573	0.014327
	0.770841	-0.00505				0.77084	0.014523
	0.772508	-0.00597				0.772506	0.014916
	0.774175	-0.0062				0.774173	0.014916
	0.776817	-0.00654				0.776907	0.014327
	0.777508	-0.007				0.777707	0.014327
	0.779175	-0.00677				0.779173	0.014719
	0.780842	-0.007				0.78084	0.015112
	0.782509	-0.00712				0.782507	0.014719
	0.785009	-0.00608				0.785707	0.012364
	0.785842	-0.00608				0.786241	0.012364
	0.787509	-0.00551				0.787507	0.012953
	0.789176	-0.00528				0.789174	0.013542
	0.790843	-0.00482				0.790841	0.013934
	0.793551	-0.00344				0.793508	0.013738
	0.794284	-0.00344				0.794308	0.014131
	0.795843	-0.00287				0.795841	0.013542
	0.79751	-0.0023				0.797508	0.013149
	0.799176	-0.00184				0.799175	0.012364
	0.801818	-0.00057				0.802108	0.010205
	0.80251	-0.00057				0.802842	0.008832
	0.804177	0				0.804175	0.008832
	0.805844	0.001377				0.805842	0.006673
	0.80751	0.002525				0.807509	0.003729
	0.810019	0.004246				0.810175	0.002748
	0.810844	0.004246				0.810842	0.001766
	0.812511	0.00482				0.812509	0.001178
	0.814178	0.005049				0.814176	0.000393
	0.815844	0.006427				0.815842	0
	0.818419	0.007459				0.818443	-0.0002
	0.819219	0.008033				0.819176	-0.0002
	0.820845	0.008492				0.820843	-0.00039
	0.822511	0.008722				0.82251	-0.00059
	0.824178	0.008951				0.824176	-0.00079
	0.826678	0.009525				0.826976	0
	0.827512	0.009525				0.827776	0.000785
	0.829178	0.011476				0.829176	0.001178
	0.830845	0.013886				0.830843	0.00157
	0.832512	0.014919				0.83251	0.001766
	0.835012	0.016066				0.835302	0.002748
	0.835879	0.016066				0.836044	0.002748
	0.837512	0.014001				0.83751	0.002159
	0.839179	0.012624				0.839177	0.001766
	0.840846	0.011476				0.840844	0.001766
	0.843346	0.010443				0.843636	0.00157
	0.844179	0.00941				0.844444	0.00157
	0.845846	0.008836				0.845844	0.00157
	0.847513	0.008263				0.847511	0.001766
	0.84918	0.007918				0.849178	0.001766
	0.851746	0.007574				0.85197	0.000393
	0.852546	0.007574				0.852703	0
	0.85418	0.007345				0.85417	-0.00039
	0.855847	0.007459				0.855837	-0.00059
	0.857505	0.007459				0.857503	-0.00059
	0.860213	0.007459				0.860237	-0.00118
	0.860947	0.007574				0.861037	-0.00118
	0.862505	0.007459				0.862504	-0.00118
	0.864172	0.007804				0.86417	-0.00118
	0.865839	0.007115				0.865837	-0.00157
	0.868547	0.005853				0.868571	-0.00157
	0.869172	0.005853				0.869237	-0.00157
	0.870839	0.005738				0.870838	-0.00157
	0.872506	0.005623				0.872504	0.000785
	0.874173	0.005279				0.874171	0.002159
	0.876881	0.004361				0.876971	0.003925
	0.877681	0.004017				0.877771	0.005299
	0.879173	0.004017				0.879171	0.007262
	0.88084	0.002869				0.880838	0.008439
	0.882506	0.002066				0.882505	0.009813
	0.885148	0.001033				0.885005	0.012561
	0.885948	0.001033				0.886038	0.012561
	0.887507	0.000918				0.887505	0.014327
	0.889174	0.000574				0.889172	0.015504
	0.89084	0				0.890839	0.017271
	0.893549	-0.00092				0.893339	0.019626
	0.894349	-0.00092				0.894172	0.021
	0.895841	-0.00069				0.895839	0.022177
	0.897507	-0.0008				0.897506	0.023551
	0.899174	-0.0008				0.899173	0.024532
	0.901674	-0.00126				0.902173	0.025121
	0.902549	-0.00138				0.902906	0.025121
	0.904174	-0.00172				0.904173	0.025121
	0.905841	-0.0023				0.90584	0.025121
	0.907508	-0.00298				0.907507	0.025317
	0.910008	-0.00321				0.91024	0.025317
	0.910883	-0.0031				0.91104	0.025121
	0.912508	-0.00344				0.912507	0.025121
	0.914175	-0.00321				0.914173	0.024336
	0.915842	-0.00333				0.91584	0.023944
	0.918342	-0.00356				0.918707	0.022962
	0.919217	-0.00356				0.91944	0.021
	0.920842	-0.00379				0.92084	0.020411
	0.922509	-0.0031				0.922507	0.01943
	0.924176	-0.00287				0.924174	0.018252
	0.926818	-0.00252				0.926674	0.015897
	0.927509	-0.00241				0.927508	0.015897
	0.929176	-0.00172				0.929174	0.014523
	0.930843	-0.00046				0.930841	0.013934
	0.93251	0.000115				0.932508	0.013346
	0.935285	0.00241				0.935508	0.012757
	0.935952	0.00241				0.936175	0.012561
	0.93751	0.003558				0.937508	0.012953
	0.939177	0.005508				0.939175	0.013149
	0.940844	0.005508				0.940842	0.013934
	0.943344	0.008263				0.943575	0.015112
	0.944177	0.00964				0.944309	0.015112
	0.945844	0.010673				0.945842	0.015504
	0.947511	0.011591				0.947509	0.016289
	0.949177	0.012968				0.949176	0.017467
	0.951886	0.015493				0.951976	0.01943
	0.952619	0.015493				0.952642	0.020411
	0.954178	0.016181				0.954176	0.020411
	0.955844	0.01687				0.955843	0.020803
	0.957511	0.018247				0.957509	0.021588
	0.96022	0.020198				0.96031	0.022962
	0.96102	0.020771				0.96111	0.023159
	0.962511	0.020771				0.96251	0.023159
	0.964178	0.021919				0.964176	0.023159
	0.965845	0.022034				0.965843	0.02257
	0.968353	0.021919				0.968343	0.021196
	0.969179	0.021575				0.969377	0.021196
	0.970845	0.02146				0.970844	0.020215
	0.972512	0.021001				0.97251	0.019233
	0.974179	0.020886				0.974177	0.018448
	0.976679	0.020312				0.975844	0.017663
	0.977512	0.020312				0.977511	0.017663
	0.979179	0.019968				0.979177	0.016093
	0.980846	0.019853				0.980844	0.014916
	0.982513	0.019853				0.982511	0.013738
	0.985213	0.018935				0.985011	0.012953
	0.985946	0.018935				0.985969	0.011776
	0.987513	0.018821				0.987511	0.010402
	0.98918	0.018935				0.989178	0.009224
	0.990847	0.018591				0.990845	0.007262
	0.99348	0.017443				0.993345	0.004906
	0.99428	0.017443				0.994178	0.004906
	0.995847	0.016984				0.995837	0.003925
	0.997514	0.016296				0.997503	0.003729
	0.99918	0.015607				0.99917	0.003729
	1.00181	0.013656				1.00204	0.003533
	1.00261	0.013197				1.00264	0.003925
	1.00417	0.013197				1.00417	0.003729
	1.00584	0.012165				1.00584	0.004318
	1.00751	0.010787				1.0075	0.004318
	1.00917	0.010214				1.01024	0.00471
	1.01084	0.009755				1.01084	0.00471
	1.01251	0.009181				1.0125	0.004906
	1.01417	0.008722				1.01417	0.005888
	1.01584	0.008377				1.01584	0.006673
	1.01855	0.007459				1.01864	0.006673
	1.01917	0.007459				1.0193	0.006869
	1.02084	0.006541				1.02084	0.006869
	1.02251	0.006082				1.0225	0.006673
	1.02417	0.005508				1.02417	0.007262
	1.02681	0.004361				1.0269	0.007065
	1.02751	0.003787				1.02764	0.007065
	1.02917	0.003787				1.02917	0.006477
	1.03084	0.003558				1.03084	0.006673
	1.03251	0.003099				1.03251	0.006869
	1.03501	0.002639				1.03537	0.007654
	1.03584	0.001951				1.03597	0.007654
	1.03751	0.000344				1.03751	0.008439
	1.03917	-0.00057				1.03917	0.009028
	1.04084	-0.0008				1.04084	0.009617
	1.04334	-0.00092				1.04351	0.010009
	1.04417	-0.00092				1.04424	0.010009
	1.04584	-0.00034				1.04584	0.010402
	1.04751	-0.00011				1.04751	0.011383
	1.04917	-0.00011				1.04917	0.011972
	1.05167	-0.00092				1.05177	0.012953
	1.05251	-0.00161				1.05284	0.012953
	1.05417	-0.00207				1.05417	0.014131
	1.05584	-0.00241				1.05584	0.015112
	1.05751	-0.00298				1.05751	0.016289
	1.06015	-0.00471				1.06037	0.019037
	1.06084	-0.00471				1.06117	0.020803
	1.06251	-0.00539				1.06251	0.020803
	1.06417	-0.00597				1.06417	0.024532
	1.06584	-0.00643				1.06584	0.025514
	1.06855	-0.00769				1.06886	0.027869
	1.06917	-0.00815				1.06957	0.027869
	1.07084	-0.00815				1.07084	0.029439
	1.07251	-0.00907				1.07251	0.030616
	1.07417	-0.00987				1.07417	0.031794
	1.07667	-0.01033				1.07684	0.032775
	1.07751	-0.01125				1.07757	0.032775
	1.07917	-0.01193				1.07917	0.03199
	1.08084	-0.01262				1.08084	0.031009
	1.08251	-0.01389				1.08251	0.03042
	1.08528	-0.01549				1.08537	0.029046
	1.08608	-0.01549				1.08597	0.028065
	1.08751	-0.01607				1.08751	0.02728
	1.08917	-0.01664				1.08917	0.026299
	1.09084	-0.0179				1.09084	0.02571
	1.09334	-0.01928				1.09364	0.023747
	1.09417	-0.01985				1.09444	0.023747
	1.09584	-0.02089				1.09584	0.022373
	1.09751	-0.02203				1.09751	0.021588
	1.09917	-0.02307				1.09917	0.020607
	1.10167	-0.02376				1.10197	0.018448
	1.10251	-0.02387				1.10264	0.016682
	1.10417	-0.0241				1.10417	0.016682
	1.10584	-0.02421				1.10584	0.014719
	1.10751	-0.02444				1.10751	0.011972
	1.11028	-0.02548				1.11001	0.010205
	1.11108	-0.02605				1.11084	0.008635
	1.11251	-0.02605				1.11251	0.007458
	1.11418	-0.02639				1.11417	0.005691
	1.11584	-0.02651				1.11584	0.003729
	1.11834	-0.02594				1.11871	0.001374
	1.11918	-0.02582				1.11931	0.001374
	1.12084	-0.02571				1.12084	0
	1.12251	-0.02605				1.12251	-0.00137
	1.12418	-0.02651				1.12418	-0.00236
	1.12668	-0.02662				1.12698	-0.00393
	1.12751	-0.02685				1.12778	-0.00471
	1.12918	-0.02731				1.12918	-0.0053
	1.13084	-0.02777				1.13084	-0.00589
	1.13251	-0.02789				1.13251	-0.00667
	1.13521	-0.02858				1.1353	-0.00726
	1.13584	-0.02892				1.13598	-0.00726
	1.13751	-0.02892				1.13752	-0.00707
	1.13918	-0.02938				1.13918	-0.00687
	1.14084	-0.02961				1.14083	-0.00667
	1.14334	-0.03018				1.14363	-0.0053
	1.14418	-0.03007				1.14443	-0.00451
	1.14584	-0.02984				1.14583	-0.00451
	1.1475	-0.03041				1.1475	-0.00412
	1.14917	-0.0311				1.14917	-0.00373
	1.15188	-0.03248				1.15183	-0.00314
	1.1525	-0.03248				1.1525	-0.00255
	1.15417	-0.03282				1.15417	-0.00216
	1.15583	-0.03351				1.15583	-0.00177
	1.1575	-0.03351				1.1575	-0.00118
	1.16021	-0.03351				1.16017	0.000196
	1.16101	-0.03282				1.1609	0.000196
	1.1625	-0.03225				1.1625	0.001178
	1.16417	-0.0319				1.16417	0.001374
	1.16583	-0.03202				1.16583	0.002159
	1.16854	-0.03144				1.16833	0.002944
	1.16917	-0.03144				1.16917	0.003336
	1.17083	-0.03087				1.17083	0.004318
	1.1725	-0.03041				1.1725	0.004906
	1.17417	-0.02984				1.17417	0.005495
	1.17688	-0.02984				1.17667	0.006673
	1.17768	-0.02915				1.1775	0.007458
	1.17917	-0.02915				1.17917	0.008635
	1.18084	-0.02835				1.18083	0.009617
	1.1825	-0.02777				1.1825	0.010598
	1.18554	-0.02777				1.185	0.011972
	1.18634	-0.02777				1.18583	0.011972
	1.1875	-0.028				1.1875	0.012953
	1.18917	-0.02823				1.18917	0.013542
	1.19084	-0.02835				1.19084	0.014131
	1.19334	-0.02858				1.19344	0.015897
	1.19417	-0.02858				1.19417	0.016289
	1.19584	-0.02858				1.19584	0.016682
	1.1975	-0.02892				1.1975	0.017074
	1.19917	-0.02892				1.19917	0.017074
	1.20194	-0.02926				1.20197	0.016878
	1.20268	-0.02926				1.20264	0.016878
	1.20417	-0.02926				1.20417	0.017467
	1.20584	-0.02915				1.20584	0.017663
	1.2075	-0.02892				1.2075	0.017663
	1.21	-0.02915				1.21017	0.016878
	1.21084	-0.02892				1.2109	0.016878
	1.2125	-0.02812				1.2125	0.016878
	1.21417	-0.02789				1.21417	0.016486
	1.21584	-0.02754				1.21584	0.017467
	1.21834	-0.02812				1.21834	0.01786
	1.21917	-0.02812				1.21924	0.018252
	1.22084	-0.02846				1.22084	0.018448
	1.2225	-0.02846				1.2225	0.019233
	1.22417	-0.02846				1.22417	0.019626
	1.22667	-0.028				1.22667	0.021196
	1.2275	-0.02777				1.2275	0.021196
	1.22917	-0.02789				1.22917	0.021196
	1.23084	-0.02766				1.23084	0.021785
	1.2325	-0.02731				1.2325	0.021981
	1.235	-0.02674				1.235	0.023551
	1.23584	-0.02674				1.2359	0.023551
	1.2375	-0.02697				1.2375	0.024532
	1.23917	-0.02674				1.23917	0.024729
	1.24084	-0.02685				1.24084	0.025121
	1.24334	-0.02708				1.24357	0.024925
	1.24417	-0.02708				1.24437	0.024925
	1.24584	-0.02754				1.24584	0.02414
	1.2475	-0.02777				1.2475	0.023159
	1.24917	-0.02766				1.24917	0.022373
	1.25167	-0.02777				1.25167	0.020803
	1.2525	-0.02777				1.2525	0.019822
	1.25417	-0.02835				1.25417	0.019822
	1.25584	-0.02823				1.25584	0.01943
	1.2575	-0.02812				1.2575	0.017271
	1.26028	-0.02766				1.26004	0.017074
	1.26108	-0.02766				1.26084	0.016486
	1.2625	-0.02731				1.2625	0.016093
	1.26417	-0.02662				1.26417	0.015504
	1.26584	-0.02662				1.26584	0.014916
	1.26861	-0.02697				1.2689	0.013346
	1.2694	-0.02708				1.26964	0.013542
	1.27084	-0.02731				1.27084	0.013542
	1.2725	-0.02754				1.2725	0.014131
	1.27417	-0.02754				1.27417	0.014916
	1.27695	-0.02766				1.27667	0.014131
	1.27774	-0.02766				1.2775	0.014327
	1.27917	-0.02835				1.27917	0.014327
	1.28084	-0.0288				1.28084	0.014327
	1.2825	-0.02926				1.2825	0.014131
	1.285	-0.0303				1.285	0.013738
	1.28584	-0.0303				1.28596	0.013542
	1.2875	-0.03099				1.2875	0.013149
	1.28917	-0.03133				1.28916	0.012364
	1.29084	-0.03167				1.29083	0.011579
	1.2936	-0.03225				1.2935	0.011383
	1.29434	-0.03225				1.29423	0.011383
	1.29583	-0.03225				1.29583	0.011776
	1.2975	-0.03225				1.2975	0.011776
	1.29916	-0.03271				1.29916	0.011776
	1.30187	-0.03294				1.30176	0.012364
	1.3025	-0.03294				1.30276	0.013738
	1.30416	-0.03294				1.30416	0.014523
	1.30583	-0.03351				1.30583	0.015112
	1.3075	-0.03351				1.3075	0.015701
	1.31	-0.03351				1.31023	0.016486
	1.31083	-0.0334				1.31096	0.016486
	1.3125	-0.03328				1.3125	0.016486
	1.31416	-0.0334				1.31416	0.016486
	1.31583	-0.03374				1.31583	0.016289
	1.31854	-0.03328				1.31843	0.014719
	1.31916	-0.03328				1.31943	0.014719
	1.32083	-0.03248				1.32083	0.014719
	1.3225	-0.03236				1.3225	0.014327
	1.32416	-0.03271				1.32416	0.014719
	1.32694	-0.03248				1.32676	0.014719
	1.32774	-0.03236				1.3275	0.014523
	1.32916	-0.03236				1.32916	0.014327
	1.33083	-0.0319				1.33083	0.014327
	1.3325	-0.03144				1.3325	0.014327
	1.33501	-0.03133				1.33503	0.014523
	1.33583	-0.03156				1.33603	0.014523
	1.3375	-0.03167				1.3375	0.014719
	1.33916	-0.0319				1.33916	0.014523
	1.34083	-0.03179				1.34083	0.014523
	1.34333	-0.03144				1.3435	0.014327
	1.34416	-0.03144				1.34423	0.014327
	1.34583	-0.0311				1.34583	0.013738
	1.3475	-0.0303				1.3475	0.012953
	1.34917	-0.0303				1.34916	0.011972
	1.35187	-0.02938				1.35176	0.011187
	1.3525	-0.02846				1.3527	0.009617
	1.35417	-0.02812				1.35416	0.008635
	1.35583	-0.02789				1.35583	0.007262
	1.3575	-0.02777				1.3575	0.006869
	1.36027	-0.02662				1.36023	0.006673
	1.36107	-0.02662				1.36096	0.006673
	1.3625	-0.02605				1.3625	0.00628
	1.36417	-0.02605				1.36417	0.006673
	1.36583	-0.02582				1.36583	0.007458
	1.36854	-0.02582				1.36857	0.008832
	1.36917	-0.02617				1.3695	0.010009
	1.37083	-0.02617				1.37083	0.010794
	1.3725	-0.02662				1.3725	0.011579
	1.37417	-0.02685				1.37417	0.011776
	1.37583	-0.02697				1.37667	0.012168
	1.3775	-0.02708				1.3775	0.012364
	1.37917	-0.02743				1.37917	0.012953
	1.38083	-0.02812				1.38083	0.012364
	1.3825	-0.02858				1.3825	0.012757
	1.38534	-0.02938				1.38523	0.012168
	1.38607	-0.02938				1.38623	0.012168
	1.3875	-0.02915				1.3875	0.012168
	1.38917	-0.02915				1.38917	0.011972
	1.39083	-0.02938				1.39083	0.012561
	1.39333	-0.02972				1.3937	0.012953
	1.39417	-0.02972				1.3945	0.012953
	1.39583	-0.03007				1.39583	0.013738
	1.3975	-0.0303				1.3975	0.013934
	1.39917	-0.03018				1.39917	0.013738
	1.40167	-0.03018				1.4023	0.012953
	1.4025	-0.02995				1.40297	0.012561
	1.40417	-0.02926				1.40417	0.012561
	1.40583	-0.02938				1.40583	0.012168
	1.4075	-0.02926				1.4075	0.011776
	1.41028	-0.02892				1.41017	0.012364
	1.41083	-0.02858				1.41083	0.012561
	1.4125	-0.02858				1.4125	0.013149
	1.41417	-0.02812				1.41417	0.013149
	1.41583	-0.02731				1.41583	0.013738
	1.41833	-0.02651				1.41889	0.014327
	1.41917	-0.02628				1.41963	0.015112
	1.42083	-0.02628				1.42083	0.015112
	1.4225	-0.02639				1.4225	0.015701
	1.42417	-0.02628				1.42417	0.016486
	1.42667	-0.02513				1.42667	0.018056
	1.4275	-0.02513				1.42751	0.018056
	1.42917	-0.02479				1.42917	0.018448
	1.43083	-0.02444				1.43083	0.019626
	1.4325	-0.02433				1.43249	0.019626
	1.43533	-0.02456				1.43523	0.020411
	1.43607	-0.02479				1.43616	0.020803
	1.4375	-0.02548				1.43749	0.021
	1.43916	-0.02617				1.43916	0.021392
	1.44083	-0.02697				1.44083	0.021785
	1.4436	-0.028				1.44356	0.021785
	1.4444	-0.028				1.44429	0.021785
	1.44583	-0.02823				1.44583	0.021
	1.44749	-0.02846				1.44749	0.020018
	1.44916	-0.02846				1.44916	0.020018
	1.45166	-0.02892				1.45166	0.018448
	1.45249	-0.02892				1.45249	0.017467
	1.45416	-0.02892				1.45416	0.017271
	1.45583	-0.02858				1.45583	0.017074
	1.45749	-0.02858				1.45749	0.016093
	1.46	-0.02777				1.45999	0.014523
	1.46083	-0.02777				1.46083	0.013542
	1.46249	-0.02766				1.46249	0.012561
	1.46416	-0.02731				1.46416	0.011972
	1.46583	-0.02708				1.46583	0.011187
	1.4686	-0.02708				1.46896	0.011383
	1.4694	-0.02708				1.46963	0.011579
	1.47083	-0.02617				1.47083	0.011579
	1.47249	-0.02582				1.47249	0.012364
	1.47416	-0.02559				1.47416	0.013738
	1.47687	-0.02525				1.47666	0.013738
	1.4776	-0.02548				1.47749	0.014523
	1.47916	-0.02548				1.47916	0.014327
	1.48083	-0.0249				1.48083	0.014719
	1.48249	-0.02525				1.48249	0.015112
	1.485	-0.02536				1.48549	0.016682
	1.48583	-0.02582				1.48616	0.016682
	1.48749	-0.02582				1.4875	0.017467
	1.48916	-0.02582				1.48916	0.018448
	1.49083	-0.02571				1.49083	0.019233
	1.49354	-0.02571				1.49343	0.020803
	1.49416	-0.02571				1.49416	0.020803
	1.49583	-0.02594				1.49583	0.021392
	1.4975	-0.02617				1.4975	0.020607
	1.49916	-0.02639				1.49916	0.020018
	1.50194	-0.02708				1.50223	0.01943
	1.5028	-0.02697				1.50296	0.01943
	1.50416	-0.02708				1.50416	0.018252
	1.50583	-0.02743				1.50583	0.01786
	1.5075	-0.028				1.5075	0.017271
	1.51	-0.02812				1.51016	0.016682
	1.51083	-0.02743				1.51083	0.016878
	1.5125	-0.02697				1.5125	0.016878
	1.51416	-0.02662				1.51416	0.016486
	1.51583	-0.02639				1.51583	0.015897
	1.51867	-0.02639				1.5189	0.015112
	1.51947	-0.02639				1.5195	0.014719
	1.52083	-0.02639				1.52083	0.014916
	1.5225	-0.02708				1.5225	0.014719
	1.52416	-0.02731				1.52416	0.014131
	1.52687	-0.02731				1.52678	0.011776
	1.5275	-0.02731				1.5275	0.011776
	1.52916	-0.02731				1.52916	0.011187
	1.53083	-0.0272				1.53083	0.010402
	1.5325	-0.02731				1.5325	0.009224
	1.535	-0.02743				1.53556	0.006869
	1.53583	-0.02743				1.5363	0.006084
	1.5375	-0.02777				1.5375	0.00471
	1.53916	-0.02777				1.53916	0.004514
	1.54083	-0.02835				1.54083	0.003925
	1.54334	-0.02869				1.54356	0.00314
	1.54416	-0.02835				1.5443	0.00314
	1.54583	-0.02823				1.54583	0.003336
	1.5475	-0.02858				1.5475	0.003533
	1.54916	-0.02892				1.54916	0.003925
	1.55187	-0.02915				1.55223	0.003925
	1.5526	-0.02915				1.55296	0.003925
	1.55416	-0.02938				1.55416	0.003925
	1.55583	-0.02984				1.55583	0.004121
	1.5575	-0.03041				1.5575	0.004906
	1.56026	-0.0311				1.5603	0.006084
	1.56106	-0.03144				1.56102	0.00628
	1.5625	-0.03144				1.5625	0.00628
	1.56416	-0.0319				1.56416	0.00628
	1.56583	-0.03225				1.56583	0.006477
	1.56833	-0.03282				1.56889	0.006869
	1.56916	-0.03271				1.56962	0.007262
	1.57083	-0.03248				1.57083	0.007262
	1.5725	-0.03225				1.5725	0.007458
	1.57416	-0.03248				1.57417	0.009028
	1.57693	-0.03259				1.57709	0.011776
	1.57773	-0.03259				1.57789	0.014131
	1.57916	-0.03259				1.57916	0.014131
	1.58083	-0.03225				1.58082	0.018841
	1.5825	-0.0319				1.58249	0.021196
	1.58526	-0.03179				1.58556	0.024925
	1.58613	-0.03167				1.58616	0.024925
	1.58749	-0.03167				1.58749	0.026299
	1.58916	-0.03121				1.58916	0.027672
	1.59082	-0.03053				1.59082	0.02885
	1.59332	-0.02984				1.59349	0.029243
	1.59416	-0.02961				1.59429	0.029243
	1.59582	-0.02903				1.59582	0.029439
	1.59749	-0.02915				1.59749	0.029046
	1.59916	-0.02892				1.59916	0.029243
	1.60166	-0.02869				1.60222	0.02885
	1.60249	-0.02869				1.60282	0.028654
	1.60416	-0.02915				1.60416	0.028654
	1.60582	-0.02961				1.60582	0.028065
	1.60749	-0.03018				1.60749	0.028261
	1.60999	-0.03076				1.60999	0.028261
	1.61082	-0.0311				1.61082	0.028457
	1.61249	-0.03133				1.61249	0.028654
	1.61416	-0.03167				1.61416	0.028654
	1.61582	-0.03179				1.61582	0.027869
	1.6186	-0.03225				1.61832	0.026691
	1.6194	-0.03225				1.61916	0.02571
	1.62082	-0.03236				1.62082	0.02571
	1.62249	-0.03236				1.62249	0.02414
	1.62416	-0.03236				1.62416	0.023355
	1.62693	-0.03259				1.62666	0.021392
	1.62773	-0.03225				1.62749	0.019626
	1.62916	-0.03225				1.62916	0.018645
	1.63082	-0.03225				1.63082	0.016682
	1.63249	-0.03271				1.63249	0.014719
	1.63527	-0.03305				1.63562	0.011776
	1.63607	-0.03317				1.63636	0.011579
	1.63749	-0.03328				1.63749	0.011579
	1.63916	-0.03328				1.63916	0.01099
	1.64083	-0.03305				1.64083	0.010402
	1.6436	-0.03236				1.64349	0.010009
	1.64416	-0.03236				1.64416	0.009617
	1.64583	-0.03167				1.64583	0.009617
	1.64749	-0.03167				1.64749	0.009813
	1.64916	-0.03121				1.64916	0.009813
	1.65193	-0.02984				1.65229	0.009617
	1.65273	-0.02915				1.65303	0.009617
	1.65416	-0.02835				1.65416	0.009224
	1.65583	-0.02789				1.65583	0.009224
	1.65749	-0.02708				1.65749	0.009224
	1.66027	-0.02628				1.66016	0.008243
	1.66083	-0.02628				1.66083	0.00785
	1.66249	-0.02571				1.66249	0.00785
	1.66416	-0.02536				1.66416	0.008047
	1.66583	-0.02502				1.66583	0.007262
	1.6684	-0.02444				1.66889	0.00628
	1.66916	-0.02444				1.66956	0.00628
	1.67083	-0.02456				1.67083	0.005691
	1.67249	-0.02467				1.67249	0.004906
	1.67416	-0.02467				1.67416	0.004318
	1.67666	-0.0241				1.67676	0.003729
	1.67749	-0.02387				1.67749	0.003729
	1.67916	-0.02376				1.67916	0.003533
	1.68083	-0.02341				1.68083	0.003729
	1.68249	-0.02318				1.68249	0.003925
	1.68499	-0.02295				1.68563	0.003336
	1.68583	-0.02261				1.68636	0.003729
	1.68749	-0.02226				1.68749	0.004121
	1.68916	-0.02226				1.68916	0.003533
	1.69083	-0.02203				1.69083	0.003729
	1.6936	-0.02169				1.69363	0.003925
	1.69416	-0.02215				1.69436	0.003925
	1.69583	-0.02215				1.69583	0.004121
	1.69749	-0.02261				1.69749	0.004318
	1.69916	-0.02261				1.69916	0.00471
	1.70179	-0.0233				1.70229	0.004906
	1.70254	-0.02387				1.70289	0.004906
	1.70416	-0.02467				1.70416	0.004906
	1.70583	-0.02502				1.70583	0.005103
	1.70749	-0.02536				1.70749	0.005103
	1.7102	-0.02605				1.71009	0.005691
	1.71093	-0.02605				1.71083	0.00628
	1.71249	-0.02605				1.71249	0.005691
	1.71416	-0.02605				1.71416	0.006084
	1.71583	-0.02605				1.71583	0.006477
	1.71833	-0.02548				1.71895	0.006869
	1.71916	-0.02525				1.71955	0.007262
	1.72083	-0.02467				1.72083	0.007262
	1.72249	-0.02433				1.72249	0.007458
	1.72416	-0.0241				1.72415	0.007654
	1.72673	-0.02387				1.72675	0.008047
	1.72753	-0.02398				1.72749	0.008439
	1.72916	-0.02341				1.72915	0.008439
	1.73082	-0.02272				1.73082	0.010009
	1.73249	-0.02249				1.73249	0.010794
	1.73499	-0.02249				1.73522	0.011383
	1.73582	-0.02249				1.73609	0.012364
	1.73749	-0.02215				1.73749	0.013738
	1.73915	-0.0218				1.73915	0.014523
	1.74082	-0.02192				1.74082	0.014916
	1.74332	-0.02203				1.74332	0.015112
	1.74415	-0.02203				1.74415	0.015112
	1.74582	-0.02261				1.74582	0.015112
	1.74749	-0.02261				1.74749	0.015504
	1.74915	-0.02272				1.74915	0.015701
	1.75165	-0.02398				1.75229	0.015701
	1.75249	-0.02398				1.75289	0.016093
	1.75415	-0.02467				1.75415	0.015701
	1.75582	-0.02513				1.75582	0.016289
	1.75749	-0.02548				1.75749	0.016289
	1.75999	-0.02548				1.76022	0.016878
	1.76082	-0.02559				1.76082	0.016878
	1.76249	-0.02617				1.76249	0.017271
	1.76415	-0.02628				1.76415	0.017271
	1.76582	-0.02628				1.76582	0.016682
	1.76833	-0.02628				1.76855	0.017467
	1.76915	-0.02651				1.76949	0.01786
	1.77082	-0.02651				1.77082	0.01786
	1.77249	-0.02594				1.77249	0.018841
	1.77415	-0.02571				1.77415	0.018252
	1.77665	-0.02525				1.77689	0.018448
	1.77749	-0.0249				1.77749	0.018841
	1.77915	-0.0249				1.77915	0.018841
	1.78082	-0.02513				1.78082	0.018252
	1.78249	-0.02479				1.78249	0.017271
	1.78499	-0.0249				1.78522	0.017074
	1.78582	-0.02479				1.78582	0.017074
	1.78749	-0.02444				1.78749	0.017271
	1.78915	-0.02444				1.78915	0.018056
	1.79082	-0.02444				1.79082	0.018645
	1.79332	-0.02421				1.79355	0.021392
	1.79415	-0.02421				1.79416	0.021588
	1.79582	-0.02421				1.79582	0.022962
	1.79749	-0.02398				1.79749	0.024336
	1.79915	-0.02376				1.79916	0.02571
	1.80166	-0.02467				1.80166	0.027476
	1.80249	-0.02467				1.80249	0.029243
	1.80415	-0.02502				1.80416	0.030616
	1.80582	-0.02559				1.80582	0.031794
	1.80749	-0.02536				1.80749	0.032186
	1.8102	-0.02674				1.80999	0.031205
	1.81093	-0.02674				1.81082	0.03042
	1.81249	-0.0272				1.81249	0.03042
	1.81415	-0.0272				1.81416	0.027869
	1.81582	-0.02766				1.81582	0.027869
	1.81833	-0.02812				1.81862	0.024925
	1.81915	-0.02812				1.81962	0.023355
	1.82082	-0.02812				1.82082	0.021981
	1.82249	-0.02869				1.82249	0.021
	1.82416	-0.02869				1.82416	0.019822
	1.82686	-0.02903				1.82676	0.019233
	1.8276	-0.02915				1.82749	0.018645
	1.82916	-0.02903				1.82916	0.01786
	1.83082	-0.02926				1.83082	0.017467
	1.83249	-0.02972				1.83249	0.017074
	1.83499	-0.03007				1.83536	0.016682
	1.83582	-0.03076				1.83642	0.01786
	1.83749	-0.0311				1.83749	0.01786
	1.83916	-0.03087				1.83916	0.018448
	1.84082	-0.0311				1.84082	0.019037
	1.84366	-0.03133				1.84356	0.019626
	1.84446	-0.03144				1.84436	0.020215
	1.84582	-0.03144				1.84582	0.021588
	1.84749	-0.03167				1.84749	0.022962
	1.84916	-0.03179				1.84916	0.024729
	1.85166	-0.0319				1.85229	0.026102
	1.85249	-0.0319				1.85289	0.027084
	1.85416	-0.03144				1.85416	0.027084
	1.85582	-0.03156				1.85582	0.028261
	1.85749	-0.03121				1.85749	0.029046
	1.86032	-0.03121				1.86022	0.030224
	1.86112	-0.03121				1.86082	0.03042
	1.86249	-0.03144				1.86249	0.030616
	1.86416	-0.03076				1.86416	0.030616
	1.86582	-0.03076				1.86582	0.03042
	1.86852	-0.02995				1.86862	0.029243
	1.86926	-0.02984				1.86948	0.029243
	1.87082	-0.02984				1.87082	0.028654
	1.87249	-0.02961				1.87248	0.028261
	1.87416	-0.02949				1.87415	0.027672
	1.87692	-0.02995				1.87688	0.026495
	1.87772	-0.02995				1.87768	0.026495
	1.87915	-0.03007				1.87915	0.025906
	1.88082	-0.03007				1.88082	0.026102
	1.88248	-0.03007				1.88248	0.026102
	1.88498	-0.03064				1.88498	0.026495
	1.88582	-0.03064				1.88582	0.026495
	1.88748	-0.0303				1.88748	0.02728
	1.88915	-0.02995				1.88915	0.027869
	1.89082	-0.02972				1.89082	0.028261
	1.89332	-0.02949				1.89332	0.030616
	1.89415	-0.02903				1.89415	0.030616
	1.89582	-0.0288				1.89582	0.031598
	1.89748	-0.02869				1.89748	0.032775
	1.89915	-0.02823				1.89915	0.033953
	1.90192	-0.02754				1.90202	0.036897
	1.90266	-0.02754				1.90308	0.037485
	1.90415	-0.02708				1.90415	0.037485
	1.90582	-0.02743				1.90582	0.037878
	1.90748	-0.02743				1.90748	0.037878
	1.91019	-0.02766				1.91028	0.037485
	1.91092	-0.02754				1.91108	0.037485
	1.91248	-0.02743				1.91248	0.038074
	1.91415	-0.02731				1.91415	0.038074
	1.91582	-0.02754				1.91582	0.037093
	1.91852	-0.02754				1.91855	0.035719
	1.91926	-0.02754				1.91948	0.035327
	1.92082	-0.0272				1.92082	0.035327
	1.92248	-0.02708				1.92248	0.034738
	1.92415	-0.02662				1.92415	0.033756
	1.92686	-0.02708				1.92695	0.031009
	1.92772	-0.02731				1.92782	0.030028
	1.92915	-0.02731				1.92915	0.028654
	1.93082	-0.02674				1.93082	0.026691
	1.93248	-0.02617				1.93249	0.025121
	1.93506	-0.02605				1.93515	0.022373
	1.93582	-0.02605				1.93665	0.021392
	1.93748	-0.02605				1.93749	0.021392
	1.93915	-0.02605				1.93915	0.020411
	1.94082	-0.02605				1.94082	0.020215
	1.94332	-0.02605				1.94362	0.019037
	1.94415	-0.02605				1.94442	0.017467
	1.94582	-0.02651				1.94582	0.017663
	1.94748	-0.02674				1.94749	0.017074
	1.94915	-0.02674				1.94915	0.017074
	1.95186	-0.02708				1.95165	0.016486
	1.95266	-0.02743				1.95249	0.016486
	1.95415	-0.028				1.95415	0.016289
	1.95582	-0.02823				1.95582	0.016878
	1.95748	-0.02846				1.95749	0.016486
	1.95998	-0.02892				1.95999	0.017271
	1.96082	-0.02892				1.96082	0.017271
	1.96248	-0.02915				1.96249	0.017271
	1.96415	-0.02938				1.96415	0.017663
	1.96582	-0.02972				1.96582	0.017663
	1.96832	-0.03018				1.96862	0.018645
	1.96919	-0.03018				1.96962	0.018841
	1.97082	-0.03041				1.97082	0.01943
	1.97248	-0.03064				1.97249	0.020018
	1.97415	-0.03167				1.97415	0.020607
	1.97686	-0.03213				1.97702	0.021981
	1.97759	-0.03282				1.97775	0.021981
	1.97915	-0.0334				1.97915	0.023159
	1.98082	-0.03385				1.98082	0.024336
	1.98248	-0.03408				1.98249	0.024336
	1.98513	-0.03454				1.98529	0.024729
	1.98593	-0.03454				1.98622	0.024729
	1.98749	-0.03466				1.98749	0.024729
	1.98915	-0.03443				1.98915	0.024729
	1.99082	-0.03408				1.99082	0.023747
	1.99332	-0.03362				1.99332	0.022962
	1.99415	-0.03362				1.99415	0.021981
	1.99582	-0.03351				1.99582	0.021196
	1.99749	-0.03328				1.99749	0.020607
	1.99915	-0.03351				1.99915	0.020215
	2.00173	-0.03351				2.00195	0.020803
	2.00332	-0.03351				2.00362	0.020803
	2.00415	-0.03351				2.00415	0.020803
	2.00582	-0.03351				2.00582	0.020803
	2.00749	-0.03351				2.00749	0.020803
	2.01045	-0.03351				2.01041	0.020803
	2.01099	-0.03351				2.01115	0.020803
	2.01249	-0.03351				2.01249	0.020803
	2.01415	-0.03351				2.01415	0.020803
	2.01582	-0.03351				2.01581	0.020803
	2.01879	-0.03351				2.01875	0.020803
	2.01959	-0.03351				2.01968	0.020803
	2.02082	-0.03351				2.02081	0.020803
	2.02248	-0.03351				2.02248	0.020803
	2.02414	-0.03351				2.02415	0.020803
	2.02705	-0.03351				2.02695	0.020803
	2.02785	-0.03351				2.02775	0.020803
	2.02914	-0.03351				2.02915	0.020803
	2.03081	-0.03351				2.03081	0.020803
	2.03248	-0.03351				2.03248	0.020803
	2.03645	0.065183				2.03728	0.216473
	2.03792	0.071495				2.03855	0.229819
	2.03859	0.071495				2.03915	0.229819
	2.03915	0.077348				2.03998	0.242576
	2.04081	0.082742				2.04081	0.242576
	2.04331	0.088021				2.04331	0.266127
	2.04414	0.092381				2.04415	0.266127
	2.04581	0.096398				2.04581	0.276332
	2.04748	0.099726				2.04748	0.284771
	2.04915	0.10271				2.04915	0.292229
	2.05165	0.105349				2.05215	0.303219
	2.05248	0.105349				2.05308	0.305771
	2.05415	0.106382				2.05415	0.307537
	2.05581	0.106267				2.05581	0.307537
	2.05748	0.106267				2.05748	0.306163
	2.06012	0.103628				2.06028	0.302238
	2.06092	0.103628				2.06081	0.302238
	2.06248	0.100185				2.06248	0.299491
	2.06415	0.09789				2.06415	0.295762
	2.06581	0.095021				2.06581	0.291444
	2.06831	0.092267				2.06875	0.281631
	2.06915	0.088824				2.06968	0.275743
	2.07081	0.085152				2.07081	0.275743
	2.07248	0.081709				2.07248	0.269463
	2.07415	0.077577				2.07415	0.256117
	2.07665	0.069774				2.07665	0.249641
	2.07748	0.065642				2.07748	0.242183
	2.07915	0.065642				2.07915	0.234529
	2.08081	0.05715				2.08081	0.226875
	2.08248	0.052904				2.08248	0.219221
	2.08498	0.048888				2.08548	0.203913
	2.08581	0.044527				2.08641	0.203913
	2.08748	0.04051				2.08748	0.196651
	2.08915	0.036149				2.08915	0.189193
	2.09081	0.032133				2.09082	0.181932
	2.09359	0.025018				2.09361	0.167997
	2.09432	0.025018				2.09441	0.161521
	2.09581	0.02146				2.09582	0.155829
	2.09748	0.018476				2.09748	0.150138
	2.09915	0.014689				2.09915	0.143858
	2.10165	0.008033				2.10202	0.133063
	2.10248	0.005279				2.10295	0.133063
	2.10415	0.005279				2.10415	0.128353
	2.10581	-0.00046				2.10582	0.123447
	2.10748	-0.00321				2.10748	0.119718
	2.11012	-0.00574				2.11035	0.111867
	2.11092	-0.00838				2.11115	0.109512
	2.11248	-0.01067				2.11248	0.109512
	2.11415	-0.0132				2.11415	0.106765
	2.11581	-0.01584				2.11582	0.104213
	2.11831	-0.02066				2.11848	0.099503
	2.11915	-0.02066				2.11928	0.096952
	2.12081	-0.02261				2.12082	0.094793
	2.12248	-0.02651				2.12248	0.093223
	2.12415	-0.02651				2.12415	0.09126
	2.12665	-0.03018				2.12702	0.086354
	2.12748	-0.03167				2.12782	0.086354
	2.12915	-0.03328				2.12915	0.083606
	2.13081	-0.03466				2.13082	0.080662
	2.13248	-0.03649				2.13248	0.077718
	2.13512	-0.03821				2.13568	0.071242
	2.13593	-0.03982				2.13628	0.067905
	2.13748	-0.04097				2.13748	0.064373
	2.13915	-0.04166				2.13915	0.060251
	2.14081	-0.04269				2.14082	0.057307
	2.14338	-0.04372				2.14361	0.054167
	2.14415	-0.04453				2.14442	0.050635
	2.14581	-0.04453				2.14582	0.047298
	2.14748	-0.04487				2.14748	0.045139
	2.14915	-0.04464				2.14915	0.042588
	2.15218	-0.0443				2.15194	0.037878
	2.15298	-0.04384				2.15288	0.037878
	2.15415	-0.04384				2.15415	0.036504
	2.15581	-0.04326				2.15582	0.035327
	2.15748	-0.04258				2.15748	0.033756
	2.16011	-0.04005				2.15998	0.03199
	2.16091	-0.04005				2.16081	0.031205
	2.16248	-0.03913				2.16248	0.03042
	2.16415	-0.03741				2.16414	0.029831
	2.16582	-0.03707				2.16581	0.029243
	2.16852	-0.03649				2.16874	0.02728
	2.16925	-0.03649				2.16975	0.02728
	2.17081	-0.03592				2.17081	0.026299
	2.17247	-0.03535				2.17248	0.02571
	2.17414	-0.03523				2.17414	0.024729
	2.17685	-0.03443				2.17664	0.022962
	2.17765	-0.03443				2.17748	0.022177
	2.17914	-0.03443				2.17914	0.022177
	2.18081	-0.03443				2.18081	0.021196
	2.18247	-0.03466				2.18248	0.020018
	2.18512	-0.035				2.18534	0.020215
	2.18592	-0.035				2.18634	0.019822
	2.18747	-0.03546				2.18748	0.020411
	2.18914	-0.035				2.18914	0.021
	2.19081	-0.035				2.19081	0.021196
	2.19331	-0.03489				2.19368	0.021785
	2.19414	-0.03558				2.19448	0.021785
	2.19581	-0.03615				2.19581	0.02257
	2.19747	-0.03649				2.19748	0.023159
	2.19914	-0.03661				2.19914	0.022962
	2.20164	-0.03695				2.20201	0.023551
	2.20247	-0.03695				2.20301	0.023747
	2.20414	-0.03741				2.20414	0.023944
	2.20581	-0.03799				2.20581	0.024336
	2.20748	-0.03844				2.20748	0.02414
	2.20997	-0.03844				2.20998	0.023944
	2.21081	-0.03844				2.21081	0.023747
	2.21247	-0.0389				2.21248	0.023551
	2.21414	-0.0389				2.21414	0.023355
	2.21581	-0.03913				2.21581	0.023159
	2.21858	-0.03971				2.21881	0.02257
	2.21932	-0.03971				2.21975	0.02257
	2.22081	-0.03982				2.22081	0.021981
	2.22248	-0.03971				2.22248	0.021785
	2.22414	-0.03948				2.22415	0.022177
	2.22664	-0.03936				2.22695	0.022373
	2.22748	-0.03936				2.22775	0.023551
	2.22914	-0.03925				2.22915	0.024925
	2.23081	-0.03913				2.23081	0.02571
	2.23248	-0.03936				2.23248	0.025906
	2.23498	-0.03879				2.23528	0.026691
	2.23581	-0.03867				2.23581	0.026691
	2.23748	-0.03879				2.23748	0.026691
	2.23914	-0.03902				2.23915	0.027672
	2.24081	-0.03925				2.24081	0.028065
	2.24331	-0.03867				2.24361	0.02885
	2.24414	-0.03844				2.24448	0.030028
	2.24581	-0.03844				2.24581	0.030028
	2.24748	-0.03753				2.24748	0.031401
	2.24914	-0.03661				2.24915	0.032579
	2.25164	-0.03615				2.25181	0.033364
	2.25248	-0.03535				2.25248	0.034149
	2.25414	-0.03535				2.25415	0.035523
	2.25581	-0.03374				2.25581	0.037093
	2.25748	-0.03328				2.25748	0.038467
	2.26005	-0.03294				2.25998	0.040822
	2.26081	-0.03282				2.26081	0.040822
	2.26248	-0.03282				2.26248	0.042196
	2.26414	-0.03259				2.26415	0.042981
	2.26581	-0.03225				2.26581	0.043962
	2.26831	-0.03156				2.26875	0.045924
	2.26914	-0.03156				2.26968	0.047102
	2.27081	-0.03144				2.27081	0.046513
	2.27248	-0.03076				2.27248	0.04671
	2.27414	-0.03076				2.27415	0.04671
	2.27685	-0.02995				2.27695	0.044551
	2.27748	-0.02926				2.27775	0.044551
	2.27914	-0.0288				2.27915	0.043766
	2.28081	-0.02835				2.28081	0.042392
	2.28248	-0.028				2.28248	0.042196
	2.28558	-0.02697				2.28528	0.040822
	2.28638	-0.02697				2.28581	0.040037
	2.28748	-0.02651				2.28748	0.040037
	2.28914	-0.02651				2.28915	0.039644
	2.29081	-0.02766				2.29081	0.037682
	2.29351	-0.02903				2.29331	0.036897
	2.29431	-0.02961				2.29415	0.037093
	2.29581	-0.02961				2.29581	0.037093
	2.29748	-0.02972				2.29748	0.036308
	2.29914	-0.02995				2.29915	0.036504
	2.30198	-0.02984				2.30196	0.036112
	2.30271	-0.02961				2.30248	0.036112
	2.30414	-0.02926				2.30415	0.036504
	2.30581	-0.02938				2.30581	0.036897
	2.30748	-0.02938				2.30747	0.037485
	2.31018	-0.02938				2.31014	0.038859
	2.31098	-0.02938				2.31087	0.038859
	2.31248	-0.02961				2.31247	0.03984
	2.31414	-0.02949				2.31414	0.040429
	2.3158	-0.02972				2.31581	0.040233
	2.3183	-0.02984				2.31881	0.040233
	2.31914	-0.02984				2.31988	0.040233
	2.3208	-0.02984				2.32081	0.03984
	2.32247	-0.03007				2.32247	0.039252
	2.32414	-0.0303				2.32414	0.039055
	2.32684	-0.03018				2.32701	0.038074
	2.32747	-0.03018				2.32781	0.038467
	2.32914	-0.02995				2.32914	0.038467
	2.3308	-0.02926				2.33081	0.03827
	2.33247	-0.02869				2.33247	0.03827
	2.33497	-0.02846				2.33497	0.03827
[truncated: 10,724 more rows]

## Sheet: Figure 3.
	Figure 3a
	SEC ConM SOSIP-I53-50NP			SEC ZM197M SOSIP-I53-50NP			SEC AMC011 SOSIP-I53-50NP
	Volume (ml)	normalized mAU		Volume (ml)	normalized mAU		Volume (ml)	normalized mAU
	0.00465	0.300439		-0.99864	5.99074		-0.99241	1.51556
	0.00581	0.300577		-0.99797	0		-0.99034	1.51403
	0.00653	0.300577		-0.99597	5.98982		-0.98901	1.51249
	0.00751	0.300577		-0.99397	5.98927		-0.98751	1.51224
	0.00851	0.300301		-0.99264	5.98541		-0.98584	1.51045
	0.00985	0.300301		-0.99131	5.98541		-0.98368	1.51045
	0.01057	0.303745		-0.99064	5.97714		-0.98251	1.51071
	0.01151	0.303745		-0.98931	5.97714		-0.98084	1.51071
	0.01251	0.309531		-0.98797	5.97309		-0.97918	1.51071
	0.01351	0.313663		-0.98731	5.97309		-0.97751	1.50841
	0.01451	0.313663		-0.98664	5.97309		-0.97584	1.50943
	0.01551	0.317107		-0.98531	5.97144		-0.97418	1.50943
	0.01651	0.317107		-0.98397	5.96886		-0.97251	1.50688
	0.01751	0.320551		-0.98264	5.96886		-0.97084	1.50483
	0.01851	0.323995		-0.98131	5.96776		-0.96918	1.50483
	0.01969	0.325097		-0.97997	5.96353		-0.96751	1.50636
	0.02051	0.325097		-0.97864	5.96353		-0.96584	1.50636
	0.02151	0.326612		-0.97731	5.95967		-0.96417	1.50228
	0.02251	0.326612		-0.97597	5.96316		-0.96251	1.49896
	0.02351	0.32854		-0.97464	5.96316		-0.96084	1.49896
	0.02477	0.331295		-0.97331	5.96169		-0.95917	1.4936
	0.02551	0.331295		-0.97197	5.96169		-0.95751	1.48747
	0.02651	0.331433		-0.97064	5.96114		-0.95584	1.48747
	0.02751	0.331847		-0.96931	5.96132		-0.95417	1.47138
	0.02851	0.332673		-0.96797	5.96132		-0.95251	1.44533
	0.02951	0.332673		-0.96664	5.95985		-0.95081	1.44533
	0.03051	0.33226		-0.96531	5.9571		-0.94917	1.4129
	0.03151	0.332949		-0.96397	5.9571		-0.94751	1.36387
	0.03251	0.332949		-0.96264	5.9514		-0.94584	1.36387
	0.03351	0.332122		-0.96131	5.9514		-0.94417	1.30131
	0.03477	0.332122		-0.95997	5.9411		-0.94251	1.2247
	0.03551	0.331709		-0.95864	5.91977		-0.94084	1.2247
	0.03651	0.331433		-0.95731	5.91977		-0.93917	1.13431
	0.03751	0.331433		-0.95597	5.89128		-0.93751	1.03472
	0.03851	0.332122		-0.95464	5.89128		-0.93584	1.03472
	0.03969	0.331984		-0.95331	5.85119		-0.93417	0.928997
	0.04051	0.331984		-0.95197	5.80119		-0.93251	0.822513
	0.04151	0.331847		-0.95064	5.80119		-0.93084	0.822513
	0.04251	0.333086		-0.94931	5.74051		-0.92917	0.716028
	0.04351	0.333086		-0.94797	5.67359		-0.92751	0.716028
	0.04473	0.332811		-0.94664	5.67359		-0.92584	0.615927
	0.04551	0.332122		-0.94531	5.59619		-0.92417	0.517869
	0.04651	0.332122		-0.94397	5.59619		-0.92251	0.517869
	0.04751	0.333362		-0.94264	5.51088		-0.92084	0.423897
	0.04851	0.334326		-0.94131	5.42281		-0.91917	0.331201
	0.04951	0.334326		-0.93997	5.42281		-0.91714	0.248209
	0.05051	0.334739		-0.93864	5.33328		-0.91584	0.248209
	0.05151	0.334051		-0.93731	5.2373		-0.91417	0.176198
	0.05251	0.334051		-0.93597	5.2373		-0.91251	0.176198
	0.05351	0.334602		-0.93464	5.1474		-0.91084	0.118231
	0.05465	0.332811		-0.93331	5.1474		-0.90917	0.08146
	0.05551	0.332811		-0.93197	5.05786		-0.9075	0.08146
	0.05651	0.332811		-0.93064	4.96446		-0.90584	0.087078
	0.05751	0.329505		-0.92931	4.96446		-0.90417	0.167516
	0.05851	0.329505		-0.92797	4.87437		-0.9025	0.167516
	0.05957	0.327438		-0.92664	4.78851		-0.90084	0.407809
	0.06051	0.322479		-0.92531	4.78851		-0.89917	0.925167
	0.06151	0.322479		-0.92397	4.71166		-0.8975	0.925167
	0.06251	0.316831		-0.92264	4.71166		-0.89584	1.70248
	0.06351	0.310908		-0.92131	4.64051		-0.89417	2.63607
	0.06451	0.310908		-0.91997	4.58131		-0.89227	2.63607
	0.06551	0.303607		-0.91864	4.58131		-0.89084	3.62559
	0.06651	0.303607		-0.91731	4.53332		-0.88917	4.59621
	0.06751	0.294791		-0.91597	4.53332		-0.8875	4.59621
	0.06851	0.287077		-0.91464	4.49765		-0.88584	5.48052
	0.06961	0.277296		-0.91331	4.48239		-0.88417	5.48052
	0.07051	0.277296		-0.91197	4.48239		-0.8825	6.23358
	0.07151	0.267103		-0.91064	4.50354		-0.88084	6.83367
	0.07251	0.267103		-0.90931	4.58664		-0.87917	6.83367
	0.07351	0.255807		-0.90797	4.58664		-0.8775	7.29204
	0.07451	0.244649		-0.90664	4.74825		-0.87584	7.59209
	0.07551	0.244649		-0.90531	4.74825		-0.87418	7.59209
	0.07651	0.233353		-0.90397	4.9652		-0.87251	7.76139
	0.07751	0.223711		-0.90264	5.19042		-0.87084	7.82676
	0.07851	0.223711		-0.90131	5.19042		-0.86918	7.82676
	0.07957	0.21517		-0.89997	5.39064		-0.86751	7.78718
	0.08051	0.205389		-0.89864	5.56217		-0.86584	7.67917
	0.08151	0.205389		-0.89731	5.56217		-0.86418	7.67917
	0.08251	0.195471		-0.89597	5.69345		-0.86251	7.51804
	0.08351	0.187344		-0.89464	5.69345		-0.86084	7.34286
	0.08465	0.177977		-0.89331	5.79677		-0.85894	7.34286
	0.08551	0.177977		-0.89197	5.86388		-0.85751	7.04256
	0.08651	0.170538		-0.89064	5.86388		-0.85584	6.71467
	0.08751	0.170538		-0.88931	5.91205		-0.85418	6.71467
	0.08851	0.162962		-0.88797	5.91205		-0.85251	6.37377
	0.08957	0.157865		-0.88664	5.93669		-0.85084	6.02418
	0.09051	0.152492		-0.88531	5.94349		-0.84918	6.02418
	0.09151	0.152492		-0.88397	5.94349		-0.84751	5.66591
	0.09251	0.147533		-0.88264	5.93853		-0.84584	5.66591
	0.09351	0.145191		-0.88131	5.92033		-0.84418	5.30637
	0.09465	0.145191		-0.87997	5.92033		-0.84214	4.94886
	0.09551	0.141197		-0.87864	5.89606		-0.84084	4.94886
	0.09651	0.141197		-0.87731	5.89606		-0.83918	4.59851
	0.09751	0.137891		-0.87597	5.86407		-0.83751	4.2599
	0.09851	0.134722		-0.87464	5.83226		-0.83584	4.2599
	0.09965	0.134722		-0.87331	5.83226		-0.83418	3.91926
	0.10051	0.133896		-0.87197	5.79641		-0.83251	3.58882
	0.10151	0.135549		-0.87064	5.77471		-0.83084	3.58882
	0.10251	0.135549		-0.86931	5.77471		-0.82918	3.26732
	0.10351	0.143538		-0.86797	5.74419		-0.82751	2.94302
	0.10461	0.156212		-0.86664	5.74419		-0.82561	2.94302
	0.10551	0.156212		-0.86531	5.70338		-0.82418	2.6279
	0.10651	0.174257		-0.86397	5.70338		-0.82251	2.31994
	0.10751	0.195471		-0.86264	5.65962		-0.82084	2.31994
	0.10851	0.195471		-0.86131	5.61825		-0.81917	2.0153
	0.10951	0.219165		-0.85997	5.57651		-0.81721	1.7035
	0.11051	0.242583		-0.85864	5.57651		-0.81584	1.7035
	0.11151	0.242583		-0.85731	5.53883		-0.81417	1.39375
	0.11251	0.261593		-0.85597	5.53883		-0.81251	1.08604
	0.11351	0.279776		-0.85464	5.5061		-0.81084	1.08604
	0.11451	0.279776		-0.85332	5.47061		-0.80917	0.769908
	0.11551	0.295204		-0.85199	5.47061		-0.80751	0.769908
	0.11651	0.308704		-0.85065	5.43826		-0.80584	0.466031
	0.11751	0.308704		-0.84932	5.43826		-0.80417	0.1596
	0.11851	0.320138		-0.84799	5.40719		-0.80251	0.1596
	0.11951	0.330607		-0.84665	5.37648		-0.80074	-0.14428
	0.12051	0.330607		-0.84532	5.37648		-0.79917	-0.44535
	0.12151	0.339285		-0.84399	5.34817		-0.79751	-0.44535
	0.12251	0.346862		-0.84265	5.31048		-0.79584	-0.74693
	0.12351	0.346862		-0.84132	5.31048		-0.79417	-1.04953
	0.12469	0.353474		-0.83999	5.27518		-0.79234	-1.04953
	0.12551	0.360912		-0.83865	5.27518		-0.79084	-1.35545
	0.12651	0.360912		-0.83732	5.23032		-0.78917	-1.66137
	0.12751	0.368351		-0.83598	5.18656		-0.78751	-1.66137
	0.12851	0.37331		-0.83465	5.18656		-0.78584	-1.96269
	0.12951	0.37331		-0.83332	5.13361		-0.78401	-2.26197
	0.13051	0.379233		-0.83198	5.07919		-0.78251	-2.26197
	0.13151	0.379233		-0.83065	5.07919		-0.78084	-2.54976
	0.13251	0.385846		-0.82932	5.02624		-0.77917	-2.83142
	0.13351	0.392182		-0.82798	5.02624		-0.77751	-2.83142
	0.13451	0.392182		-0.82665	4.972		-0.77567	-3.11845
	0.13551	0.398243		-0.82532	4.91464		-0.77417	-3.40241
	0.13651	0.402927		-0.82399	4.91464		-0.77251	-3.40241
	0.13751	0.402927		-0.82266	4.85727		-0.77084	-3.67922
	0.13851	0.407335		-0.82132	4.85727		-0.76917	-3.9573
	0.13951	0.409264		-0.81999	4.79697		-0.76751	-3.9573
	0.14051	0.409264		-0.81866	4.73501		-0.76584	-4.23207
	0.14151	0.412294		-0.81732	4.73501		-0.76417	-4.23207
	0.14251	0.416702		-0.81599	4.66312		-0.76251	-4.49841
	0.14351	0.420008		-0.81466	4.59675		-0.76084	-4.76475
	0.14465	0.420008		-0.81332	4.59675		-0.75917	-4.76475
	0.14551	0.421799		-0.81199	4.52486		-0.7575	-5.03109
	0.14651	0.421799		-0.81066	4.52486		-0.75584	-5.28543
	0.14751	0.422488		-0.80932	4.455		-0.75417	-5.28543
	0.14851	0.427171		-0.80799	4.37907		-0.7525	-5.53364
	0.14965	0.429789		-0.80666	4.37907		-0.7506	-5.77751
	0.15051	0.429789		-0.80532	4.30221		-0.74917	-6.01652
	0.15151	0.432406		-0.80399	4.22978		-0.7475	-6.01652
	0.15251	0.432406		-0.80266	4.22978		-0.74584	-6.24788
	0.15351	0.434335		-0.80132	4.16028		-0.74417	-6.24788
	0.15465	0.432682		-0.79999	4.16028		-0.74214	-6.47183
	0.15551	0.432682		-0.79866	4.08986		-0.74084	-6.69195
	0.15651	0.432544		-0.79732	4.0268		-0.73917	-6.69195
	0.15751	0.430891		-0.79599	4.0268		-0.7375	-6.909
	0.15851	0.430064		-0.79466	3.96116		-0.73584	-7.1161
	0.15965	0.430064		-0.79332	3.96116		-0.73408	-7.1161
	0.16051	0.430615		-0.79199	3.89828		-0.7325	-7.31043
	0.16151	0.430615		-0.79066	3.84074		-0.73084	-7.49454
	0.16251	0.430064		-0.78932	3.84074		-0.72918	-7.49454
	0.16351	0.428962		-0.78799	3.78834		-0.72751	-7.66512
	0.16469	0.428962		-0.78666	3.78834		-0.72554	-7.66512
	0.16551	0.428411		-0.78532	3.73778		-0.72418	-7.8237
	0.16651	0.426207		-0.78399	3.68998		-0.72251	-7.97104
	0.16751	0.426207		-0.78266	3.68998		-0.72084	-7.97104
	0.16851	0.42483		-0.78132	3.64217		-0.71918	-8.09974
	0.16965	0.422901		-0.77999	3.59584		-0.71751	-8.21287
	0.17051	0.422901		-0.77865	3.59584		-0.71584	-8.32191
	0.17151	0.421524		-0.77732	3.54933		-0.71418	-8.32191
	0.17251	0.41932		-0.77599	3.54933		-0.71251	-8.42073
	0.17351	0.41932		-0.77465	3.51127		-0.71084	-8.42073
	0.17451	0.41684		-0.77332	3.47395		-0.70881	-8.50168
	0.17551	0.415325		-0.77199	3.47395		-0.70751	-8.56705
	0.17651	0.415325		-0.77065	3.43791		-0.70584	-8.56705
	0.17751	0.412432		-0.76932	3.40279		-0.70418	-8.61174
	0.17851	0.409815		-0.76799	3.40279		-0.70251	-8.6383
	0.17961	0.409815		-0.76665	3.3708		-0.70048	-8.6383
	0.18051	0.408437		-0.76532	3.3458		-0.69918	-8.65592
	0.18151	0.405958		-0.76399	3.3458		-0.69751	-8.65898
	0.18251	0.405958		-0.76265	3.32723		-0.69584	-8.65898
	0.18351	0.404718		-0.76132	3.32723		-0.69418	-8.64902
	0.18465	0.402651		-0.75999	3.30498		-0.69251	-8.62374
	0.18551	0.402651		-0.75865	3.29285		-0.69084	-8.62374
	0.18651	0.403753		-0.75732	3.29285		-0.68918	-8.58978
	0.18751	0.404856		-0.75599	3.2809		-0.68751	-8.54815
	0.18851	0.404856		-0.75465	3.2809		-0.68584	-8.54815
	0.18951	0.408299		-0.75332	3.27299		-0.68418	-8.4953
	0.19051	0.413534		-0.75199	3.26509		-0.68251	-8.43529
	0.19151	0.413534		-0.75065	3.26509		-0.68084	-8.43529
	0.19251	0.417942		-0.74932	3.26398		-0.67918	-8.3643
	0.19351	0.42235		-0.74799	3.26582		-0.67751	-8.3643
	0.19451	0.42235		-0.74665	3.26582		-0.67561	-8.28845
	0.19551	0.427447		-0.74532	3.26509		-0.67418	-8.20674
	0.19651	0.427447		-0.74399	3.26509		-0.67251	-8.20674
	0.19751	0.429651		-0.74265	3.25976		-0.67084	-8.11404
	0.19851	0.431304		-0.74132	3.25847		-0.66917	-8.01343
	0.19951	0.431304		-0.73999	3.25847		-0.66721	-7.91103
	0.20051	0.431304		-0.73865	3.2592		-0.66584	-7.91103
	0.20151	0.4291		-0.73732	3.2592		-0.66417	-7.80302
	0.20251	0.4291		-0.73599	3.26417		-0.66251	-7.80302
	0.20351	0.42786		-0.73465	3.26987		-0.66084	-7.68657
	0.20473	0.424003		-0.73332	3.26987		-0.65894	-7.56911
	0.20551	0.424003		-0.73199	3.27465		-0.65751	-7.56911
	0.20651	0.420559		-0.73065	3.28255		-0.65584	-7.44398
	0.20751	0.414085		-0.72932	3.28255		-0.65417	-7.31809
	0.20851	0.408299		-0.72799	3.29413		-0.65251	-7.31809
	0.20961	0.408299		-0.72665	3.29413		-0.65084	-7.18658
	0.21051	0.402376		-0.72532	3.30498		-0.64917	-7.05226
	0.21151	0.402376		-0.72399	3.31804		-0.64751	-7.05226
	0.21251	0.397004		-0.72265	3.31804		-0.64584	-6.9182
	0.21351	0.391907		-0.72132	3.33679		-0.64417	-6.9182
	0.21451	0.391907		-0.71998	3.33679		-0.64234	-6.78745
	0.21551	0.384881		-0.71865	3.35039		-0.64084	-6.65313
	0.21651	0.379647		-0.71732	3.36694		-0.63917	-6.65313
	0.21751	0.379647		-0.71598	3.36694		-0.63751	-6.52009
	0.21851	0.373035		-0.71465	3.38661		-0.63584	-6.38398
	0.21965	0.366285		-0.71332	3.40224		-0.63381	-6.24762
	0.22051	0.358846		-0.71198	3.40224		-0.63251	-6.24762
	0.22151	0.358846		-0.71065	3.4221		-0.63084	-6.11279
	0.22251	0.353611		-0.70932	3.4221		-0.62917	-6.11279
	0.22351	0.346999		-0.70798	3.43975		-0.62751	-5.97822
	0.22461	0.346999		-0.70666	3.46199		-0.62584	-5.84007
	0.22551	0.340249		-0.70532	3.46199		-0.62417	-5.84007
	0.22651	0.340249		-0.70399	3.48498		-0.62251	-5.70141
	0.22751	0.332949		-0.70266	3.50667		-0.62084	-5.56377
	0.22851	0.325372		-0.70132	3.50667		-0.61917	-5.56377
	0.22965	0.325372		-0.69999	3.52984		-0.61751	-5.43405
	0.23051	0.31752		-0.69866	3.55061		-0.61584	-5.30381
	0.23151	0.311321		-0.69732	3.55061		-0.61417	-5.30381
	0.23251	0.311321		-0.69599	3.57121		-0.6125	-5.17613
	0.23351	0.304296		-0.69466	3.57121		-0.61084	-5.0505
	0.23469	0.298373		-0.69332	3.59456		-0.60907	-5.0505
	0.23551	0.298373		-0.69199	3.61257		-0.6075	-4.92358
	0.23651	0.292862		-0.69066	3.61257		-0.60584	-4.92358
	0.23751	0.285699		-0.68932	3.63243		-0.60417	-4.80127
	0.23851	0.285699		-0.68799	3.63243		-0.6025	-4.67972
	0.23961	0.282118		-0.68666	3.65045		-0.60067	-4.67972
	0.24051	0.275506		-0.68532	3.6703		-0.59917	-4.56072
	0.24151	0.275506		-0.68399	3.6703		-0.5975	-4.44274
	0.24251	0.270133		-0.68266	3.69071		-0.59584	-4.44274
	0.24351	0.26297		-0.68132	3.70377		-0.59417	-4.32374
	0.24469	0.26297		-0.67999	3.70377		-0.59241	-4.21292
	0.24551	0.255669		-0.67866	3.7159		-0.59084	-4.21292
	0.24651	0.25195		-0.67732	3.7159		-0.58917	-4.09903
	0.24751	0.25195		-0.67599	3.73079		-0.5875	-3.99025
	0.24851	0.245889		-0.67466	3.74642		-0.58584	-3.99025
	0.24974	0.240379		-0.67332	3.74642		-0.58394	-3.88427
	0.25051	0.240379		-0.67199	3.7626		-0.58251	-3.77881
	0.25151	0.235144		-0.67066	3.7626		-0.58084	-3.77881
	0.25251	0.231562		-0.66932	3.77418		-0.57918	-3.67641
	0.25351	0.231562		-0.66799	3.79018		-0.57751	-3.57197
	0.25469	0.226603		-0.66666	3.79018		-0.57584	-3.57197
	0.25551	0.22192		-0.66532	3.8036		-0.57418	-3.47391
	0.25651	0.22192		-0.66399	3.81555		-0.57251	-3.37866
	0.25751	0.218614		-0.66265	3.81555		-0.57084	-3.37866
	0.25851	0.218614		-0.66132	3.82915		-0.56918	-3.28469
	0.25969	0.214068		-0.65999	3.82915		-0.56751	-3.19608
	0.26051	0.208696		-0.65865	3.8457		-0.56584	-3.19608
	0.26151	0.208696		-0.65732	3.86151		-0.56418	-3.10823
	0.26251	0.203461		-0.65599	3.86151		-0.56251	-3.10823
	0.26351	0.198502		-0.65465	3.87218		-0.56084	-3.02499
	0.26469	0.195471		-0.65332	3.87218		-0.55888	-2.94302
	0.26551	0.195471		-0.65199	3.88321		-0.55751	-2.94302
	0.26651	0.191476		-0.65065	3.89369		-0.55584	-2.86334
	0.26751	0.191476		-0.64932	3.89369		-0.55418	-2.78367
	0.26851	0.187482		-0.64799	3.90435		-0.55251	-2.78367
	0.26969	0.183762		-0.64665	3.91998		-0.55084	-2.70987
	0.27051	0.183762		-0.64532	3.91998		-0.54918	-2.6371
	0.27151	0.180318		-0.64399	3.93156		-0.54751	-2.6371
	0.27251	0.176048		-0.64265	3.93156		-0.54584	-2.56866
	0.27351	0.172604		-0.64132	3.94737		-0.54418	-2.50073
	0.27469	0.172604		-0.63999	3.96374		-0.54251	-2.50073
	0.27551	0.170262		-0.63865	3.96374		-0.54084	-2.43179
	0.27651	0.170262		-0.63732	3.9801		-0.53918	-2.36488
	0.27751	0.167645		-0.63599	3.99389		-0.53751	-2.36488
	0.27851	0.164201		-0.63465	3.99389		-0.53584	-2.30206
	0.27973	0.161033		-0.63332	4.00437		-0.53388	-2.2372
	0.28051	0.161033		-0.63199	4.01448		-0.53251	-2.2372
	0.28151	0.159242		-0.63065	4.01448		-0.53084	-2.17847
	0.28251	0.159242		-0.62932	4.02735		-0.52918	-2.11795
	0.28351	0.157865		-0.62799	4.02735		-0.52751	-2.11795
	0.28469	0.155936		-0.62665	4.04059		-0.52554	-2.06101
	0.28551	0.155936		-0.62532	4.04923		-0.52417	-2.06101
	0.28651	0.154972		-0.62399	4.04923		-0.52251	-2.00406
	0.28751	0.152906		-0.62265	4.05603		-0.52084	-1.95324
	0.28851	0.150426		-0.62132	4.05603		-0.51917	-1.95324
	0.28969	0.150426		-0.61999	4.06449		-0.51727	-1.90217
	0.29051	0.149049		-0.61865	4.06743		-0.51584	-1.85416
	0.29151	0.149049		-0.61732	4.06743		-0.51417	-1.85416
	0.29251	0.146018		-0.61599	4.07184		-0.51251	-1.81024
	0.29351	0.143952		-0.61465	4.07718		-0.51084	-1.76147
	0.29461	0.143952		-0.61332	4.07718		-0.50894	-1.76147
	0.29551	0.142712		-0.61199	4.08269		-0.50751	-1.71423
	0.29651	0.139544		-0.61065	4.08269		-0.50584	-1.67337
	0.29751	0.139544		-0.60932	4.08655		-0.50417	-1.67337
	0.29851	0.138166		-0.60799	4.09574		-0.50251	-1.63098
	0.29951	0.135549		-0.60665	4.09574		-0.50084	-1.58936
	0.30051	0.135549		-0.60532	4.10255		-0.49917	-1.58936
	0.30151	0.133482		-0.60398	4.10255		-0.49751	-1.54978
	0.30251	0.131967		-0.60265	4.10843		-0.49584	-1.50994
	0.30351	0.131967		-0.60132	4.11689		-0.49417	-1.50994
	0.30451	0.132794		-0.59998	4.11689		-0.49234	-1.47368
	0.30551	0.13059		-0.59865	4.12204		-0.49084	-1.43818
	0.30651	0.13059		-0.59732	4.13105		-0.48917	-1.43818
	0.30751	0.128386		-0.59598	4.13105		-0.48751	-1.41086
	0.30851	0.127421		-0.59465	4.14097		-0.48584	-1.37766
	0.30969	0.127421		-0.59332	4.14097		-0.48417	-1.37766
	0.31051	0.127421		-0.59198	4.14336		-0.48251	-1.34574
	0.31151	0.126733		-0.59066	4.14557		-0.48084	-1.34574
	0.31251	0.126733		-0.58932	4.14557		-0.47917	-1.31229
	0.31351	0.125906		-0.58799	4.14778		-0.47751	-1.2819
	0.31469	0.127559		-0.58666	4.14778		-0.47561	-1.2819
	0.31551	0.127559		-0.58532	4.15237		-0.47417	-1.25586
	0.31651	0.128386		-0.58399	4.1577		-0.47251	-1.22853
	0.31751	0.127421		-0.58266	4.16046		-0.47084	-1.22853
	0.31851	0.127421		-0.58132	4.16046		-0.46917	-1.20044
	0.31969	0.125631		-0.57999	4.16322		-0.4675	-1.17184
	0.32051	0.125493		-0.57866	4.16322		-0.46584	-1.17184
	0.32151	0.125493		-0.57732	4.16212		-0.46417	-1.1435
	0.32251	0.124115		-0.57599	4.16212		-0.4625	-1.11694
	0.32351	0.124115		-0.57466	4.16451		-0.46084	-1.11694
	0.32469	0.122324		-0.57332	4.16965		-0.45917	-1.09064
	0.32551	0.121085		-0.57199	4.16965		-0.4575	-1.06561
	0.32651	0.121085		-0.57066	4.17315		-0.45584	-1.06561
	0.32751	0.120947		-0.56932	4.17462		-0.45417	-1.04008
	0.32851	0.119569		-0.56799	4.17462		-0.4525	-1.0148
	0.32969	0.117365		-0.56666	4.17535		-0.45084	-1.0148
	0.33051	0.117365		-0.56532	4.17572		-0.44917	-0.99054
	0.33151	0.116401		-0.56399	4.17572		-0.4475	-0.96781
	0.33251	0.116401		-0.56266	4.1748		-0.44584	-0.96781
	0.33351	0.115024		-0.56132	4.1748		-0.44417	-0.94228
	0.33473	0.114473		-0.55999	4.17811		-0.44234	-0.94228
	0.33551	0.114473		-0.55866	4.17646		-0.44083	-0.92312
	0.33651	0.114886		-0.55732	4.17646		-0.43918	-0.90167
	0.33751	0.114059		-0.55599	4.17443		-0.43751	-0.90167
	0.33851	0.114059		-0.55466	4.17443		-0.43584	-0.87971
	0.33961	0.114886		-0.55332	4.17701		-0.43381	-0.86209
	0.34051	0.114197		-0.55199	4.17186		-0.43251	-0.86209
	0.34151	0.114197		-0.55066	4.17186		-0.43084	-0.84396
	0.34251	0.113508		-0.54932	4.168		-0.42918	-0.82788
	0.34351	0.114059		-0.54799	4.168		-0.42751	-0.82788
	0.34473	0.113233		-0.54665	4.16947		-0.42548	-0.81357
	0.34551	0.113233		-0.54532	4.16671		-0.42418	-0.79749
	0.34651	0.112406		-0.54399	4.16671		-0.42251	-0.79749
	0.34751	0.112406		-0.54265	4.16818		-0.42084	-0.78549
	0.34851	0.111993		-0.54132	4.16212		-0.41918	-0.77195
	0.34965	0.111304		-0.53999	4.16212		-0.41714	-0.77195
	0.35051	0.111304		-0.53865	4.16212		-0.41584	-0.75842
	0.35151	0.109376		-0.53732	4.16212		-0.41418	-0.74718
	0.35251	0.10786		-0.53599	4.16267		-0.41251	-0.74718
	0.35351	0.105519		-0.53465	4.16579		-0.41084	-0.73595
	0.35473	0.105519		-0.53332	4.16579		-0.40918	-0.72088
	0.35551	0.104692		-0.53199	4.16837		-0.40751	-0.72088
	0.35651	0.104692		-0.53065	4.17094		-0.40584	-0.70607
	0.35751	0.102901		-0.52932	4.17094		-0.40418	-0.70607
	0.35851	0.101937		-0.52799	4.17021		-0.40251	-0.69228
	0.35969	0.101937		-0.52665	4.17021		-0.40084	-0.68053
	0.36051	0.101111		-0.52532	4.17443		-0.39918	-0.68053
	0.36151	0.10056		-0.52399	4.1737		-0.39751	-0.67006
	0.36251	0.10056		-0.52265	4.1737		-0.39584	-0.65602
	0.36351	0.100697		-0.52132	4.18252		-0.39418	-0.65602
	0.36469	0.100146		-0.51999	4.18252		-0.39251	-0.6458
	0.36551	0.100146		-0.51865	4.18638		-0.39084	-0.63431
	0.36651	0.100697		-0.51732	4.19264		-0.38917	-0.63431
	0.36751	0.100697		-0.51599	4.19264		-0.38751	-0.62154
	0.36851	0.100697		-0.51465	4.19797		-0.38584	-0.61005
	0.36951	0.100422		-0.51332	4.20753		-0.38417	-0.61005
	0.37051	0.100284		-0.51199	4.20753		-0.38251	-0.59856
	0.37151	0.100284		-0.51065	4.21709		-0.38084	-0.58835
	0.37251	0.100146		-0.50932	4.21709		-0.37917	-0.58835
	0.37351	0.098907		-0.50799	4.22463		-0.37751	-0.57788
	0.37457	0.098907		-0.50665	4.23308		-0.37584	-0.56485
	0.37551	0.09808		-0.50532	4.23308		-0.37417	-0.56485
	0.37651	0.09808		-0.50399	4.23639		-0.37251	-0.55362
	0.37751	0.09808		-0.50265	4.24081		-0.37084	-0.54392
	0.37851	0.097529		-0.50132	4.24081		-0.36917	-0.54392
	0.37969	0.097529		-0.49999	4.24651		-0.36727	-0.53804
	0.38051	0.097529		-0.49865	4.25221		-0.36584	-0.53089
	0.38151	0.096427		-0.49732	4.25221		-0.36417	-0.53089
	0.38251	0.096151		-0.49599	4.25276		-0.36251	-0.52451
	0.38351	0.096151		-0.49465	4.25276		-0.36084	-0.52451
	0.38465	0.096151		-0.49332	4.25772		-0.35917	-0.51787
	0.38551	0.095463		-0.49199	4.26195		-0.35751	-0.50944
	0.38651	0.095463		-0.49065	4.26195		-0.35584	-0.50944
	0.38751	0.095187		-0.48932	4.26305		-0.35417	-0.50459
	0.38851	0.094498		-0.48799	4.26305		-0.35251	-0.49718
	0.38969	0.094498		-0.48665	4.26655		-0.35047	-0.49055
	0.39051	0.093672		-0.48532	4.26912		-0.34917	-0.49055
	0.39151	0.093672		-0.48399	4.26912		-0.34751	-0.48467
	0.39251	0.093947		-0.48265	4.27592		-0.34584	-0.48467
	0.39351	0.095049		-0.48132	4.27592		-0.34417	-0.47701
	0.39473	0.094774		-0.47999	4.27942		-0.34227	-0.47573
	0.39551	0.094774		-0.47865	4.28162		-0.34084	-0.47573
	0.39651	0.094361		-0.47732	4.28162		-0.33917	-0.4691
	0.39751	0.094361		-0.47598	4.2864		-0.3375	-0.46297
	0.39851	0.094498		-0.47465	4.29118		-0.33584	-0.46297
	0.39961	0.094774		-0.47332	4.29118		-0.33387	-0.4576
	0.40051	0.094774		-0.47199	4.29578		-0.3325	-0.45199
	0.40151	0.094498		-0.47066	4.29578		-0.33084	-0.45199
	0.40251	0.094912		-0.46932	4.29835		-0.32917	-0.4456
	0.40351	0.094498		-0.46799	4.29909		-0.3275	-0.43718
	0.40469	0.094498		-0.46666	4.29909		-0.32584	-0.43718
	0.40551	0.096014		-0.46532	4.30129		-0.32417	-0.43028
	0.40651	0.096014		-0.46399	4.30038		-0.3225	-0.43028
	0.40751	0.095738		-0.46266	4.30038		-0.32084	-0.4239
	0.40851	0.094774		-0.46132	4.30368		-0.31917	-0.417
	0.40951	0.094774		-0.45999	4.30368		-0.3172	-0.417
	0.41051	0.09381		-0.45866	4.30865		-0.31584	-0.40832
	0.41151	0.093947		-0.45732	4.31251		-0.31417	-0.40245
	0.41251	0.093947		-0.45599	4.31251		-0.3125	-0.40245
	0.41351	0.09381		-0.45466	4.31343		-0.31084	-0.39938
	0.41469	0.094223		-0.45332	4.31747		-0.30917	-0.39249
	0.41551	0.094223		-0.45199	4.31747		-0.3075	-0.39249
	0.41651	0.094498		-0.45066	4.32023		-0.30584	-0.38942
	0.41751	0.092983		-0.44932	4.32023		-0.30417	-0.38559
	0.41851	0.092983		-0.44799	4.31821		-0.3025	-0.38559
	0.41973	0.092708		-0.44666	4.31986		-0.30083	-0.38023
	0.42051	0.090641		-0.44532	4.31986		-0.29917	-0.37487
	0.42151	0.090641		-0.44399	4.32501		-0.2975	-0.37487
	0.42251	0.09009		-0.44266	4.32501		-0.29584	-0.37078
	0.42351	0.089953		-0.44132	4.32685		-0.29417	-0.36874
	0.42465	0.089953		-0.43999	4.32887		-0.29227	-0.36874
	0.42551	0.089677		-0.43866	4.32887		-0.29084	-0.36491
	0.42651	0.089953		-0.43732	4.33053		-0.28918	-0.35878
	0.42751	0.089953		-0.43599	4.33145		-0.28751	-0.35878
	0.42851	0.088162		-0.43466	4.33145		-0.28584	-0.35597
	0.42965	0.087886		-0.43332	4.33053		-0.28401	-0.35189
	0.43051	0.087886		-0.43199	4.33365		-0.28251	-0.35189
	0.43151	0.088024		-0.43066	4.33365		-0.28084	-0.34499
	0.43251	0.088713		-0.42932	4.33053		-0.27918	-0.34499
	0.43351	0.088713		-0.42799	4.33053		-0.27751	-0.3409
	0.43469	0.087611		-0.42666	4.33347		-0.27568	-0.3358
	0.43551	0.086647		-0.42532	4.32961		-0.27418	-0.3358
	0.43651	0.086647		-0.42399	4.32961		-0.27251	-0.3358
	0.43751	0.086233		-0.42266	4.32906		-0.27084	-0.32916
	0.43851	0.085131		-0.42132	4.32906		-0.26918	-0.32916
	0.43965	0.085131		-0.41999	4.32887		-0.26721	-0.32609
	0.44051	0.084167		-0.41866	4.33181		-0.26584	-0.32175
	0.44151	0.083891		-0.41732	4.33181		-0.26417	-0.32175
	0.44251	0.083891		-0.41599	4.33365		-0.26251	-0.31843
	0.44351	0.08334		-0.41466	4.33365		-0.26084	-0.31486
	0.44473	0.080861		-0.41332	4.33457		-0.25917	-0.31486
	0.44551	0.080861		-0.41199	4.33476		-0.25751	-0.30898
	0.44651	0.080861		-0.41066	4.33476		-0.25584	-0.30413
	0.44751	0.080999		-0.40932	4.33696		-0.25417	-0.30413
	0.44851	0.080999		-0.40799	4.3388		-0.25251	-0.30056
	0.44973	0.081274		-0.40666	4.3388		-0.25054	-0.29698
	0.45051	0.080999		-0.40532	4.33512		-0.24917	-0.29698
	0.45151	0.080999		-0.40399	4.33512		-0.24751	-0.29698
	0.45251	0.080723		-0.40266	4.3342		-0.24584	-0.29443
	0.45351	0.080723		-0.40132	4.33476		-0.24417	-0.29443
	0.45473	0.079621		-0.39999	4.33476		-0.24251	-0.29468
	0.45551	0.078106		-0.39866	4.33641		-0.24084	-0.29468
	0.45651	0.078106		-0.39732	4.3388		-0.23917	-0.29315
	0.45751	0.077968		-0.39599	4.3388		-0.23751	-0.29085
	0.45851	0.077417		-0.39466	4.34082		-0.23584	-0.29085
	0.45961	0.078244		-0.39332	4.34082		-0.23387	-0.28932
	0.46051	0.078244		-0.39199	4.34321		-0.23251	-0.28575
	0.46151	0.076866		-0.39065	4.34413		-0.23084	-0.28575
	0.46251	0.076866		-0.38932	4.34413		-0.22917	-0.28243
	0.46351	0.077142		-0.38799	4.34432		-0.22751	-0.27911
	0.46451	0.077555		-0.38665	4.34248		-0.22554	-0.27911
	0.46551	0.077555		-0.38532	4.34248		-0.22417	-0.27604
	0.46651	0.077555		-0.38399	4.34303		-0.22251	-0.27655
	0.46751	0.078657		-0.38265	4.34303		-0.22084	-0.27655
	0.46851	0.078657		-0.38132	4.33972		-0.21917	-0.27528
	0.46961	0.078519		-0.37999	4.33843		-0.21721	-0.27451
	0.47051	0.07783		-0.37865	4.33843		-0.21584	-0.27451
	0.47151	0.07783		-0.37732	4.33586		-0.21417	-0.27272
	0.47251	0.077555		-0.37599	4.33586		-0.21251	-0.26966
	0.47351	0.078519		-0.37465	4.33347		-0.21084	-0.26966
	0.47461	0.079483		-0.37332	4.33218		-0.20894	-0.26608
	0.47551	0.079483		-0.37199	4.33218		-0.2075	-0.26149
	0.47651	0.080448		-0.37065	4.32924		-0.20584	-0.26149
	0.47751	0.080448		-0.36932	4.32612		-0.20417	-0.2597
	0.47851	0.078519		-0.36799	4.32612		-0.2025	-0.2597
	0.47961	0.079621		-0.36665	4.32336		-0.20047	-0.25868
	0.48051	0.079621		-0.36532	4.32317		-0.19917	-0.25868
	0.48151	0.078519		-0.36399	4.32317		-0.1975	-0.25868
	0.48251	0.077693		-0.36265	4.32023		-0.19584	-0.25434
	0.48351	0.077693		-0.36132	4.32023		-0.19417	-0.25306
	0.48461	0.077555		-0.35999	4.31711		-0.1922	-0.25306
	0.48551	0.077004		-0.35865	4.31674		-0.19084	-0.2523
	0.48651	0.077004		-0.35733	4.31674		-0.18917	-0.25408
	0.48751	0.077968		-0.35599	4.31747		-0.1875	-0.25408
	0.48851	0.077555		-0.35466	4.31747		-0.18584	-0.25255
	0.48957	0.077555		-0.35333	4.31361		-0.18417	-0.24846
	0.49051	0.077555		-0.35199	4.31049		-0.1825	-0.24846
	0.49151	0.076866		-0.35066	4.31049		-0.18084	-0.24617
	0.49251	0.076866		-0.34933	4.3103		-0.17917	-0.24514
	0.49351	0.075626		-0.34799	4.3103		-0.1775	-0.24514
	0.49473	0.076453		-0.34666	4.30773		-0.17547	-0.24591
	0.49551	0.076453		-0.34533	4.30111		-0.17417	-0.24387
	0.49651	0.07783		-0.34399	4.30111		-0.1725	-0.24387
	0.49751	0.076591		-0.34266	4.29707		-0.17084	-0.24183
	0.49851	0.076591		-0.34133	4.29835		-0.16917	-0.24106
	0.49958	0.075626		-0.33999	4.29835		-0.16727	-0.24106
	0.50051	0.076177		-0.33866	4.29578		-0.16584	-0.24208
	0.50151	0.076177		-0.33733	4.29578		-0.16417	-0.24029
	0.50251	0.074938		-0.33599	4.29192		-0.1625	-0.24029
	0.50351	0.074249		-0.33466	4.29247		-0.16084	-0.23825
	0.50457	0.074249		-0.33333	4.29247		-0.1588	-0.23748
	0.50551	0.074662		-0.33199	4.29413		-0.1575	-0.23748
	0.50651	0.074387		-0.33066	4.29302		-0.15583	-0.23697
	0.50751	0.074387		-0.32933	4.29302		-0.15417	-0.23697
	0.50851	0.073973		-0.32799	4.29247		-0.1525	-0.23544
	0.50961	0.073009		-0.32666	4.29247		-0.15054	-0.23238
	0.51051	0.073009		-0.32533	4.29229		-0.14917	-0.23238
	0.51151	0.073147		-0.32399	4.29155		-0.14751	-0.23391
	0.51251	0.07356		-0.32266	4.29155		-0.14584	-0.23084
	0.51351	0.07356		-0.32133	4.2921		-0.14418	-0.23084
	0.51473	0.073698		-0.31999	4.29559		-0.14228	-0.22676
	0.51551	0.073698		-0.31866	4.29559		-0.14084	-0.22395
	0.51651	0.073698		-0.31733	4.29927		-0.13918	-0.22395
	0.51751	0.073698		-0.31599	4.29927		-0.13751	-0.22089
	0.51851	0.073698		-0.31466	4.29891		-0.13584	-0.21706
	0.51957	0.07356		-0.31333	4.30111		-0.13418	-0.21706
	0.52051	0.074111		-0.31199	4.30111		-0.13251	-0.21757
	0.52151	0.074111		-0.31066	4.30074		-0.13084	-0.21399
	0.52251	0.073422		-0.30933	4.30074		-0.12917	-0.21399
	0.52351	0.07356		-0.30799	4.30038		-0.12751	-0.21501
	0.52477	0.073284		-0.30666	4.29946		-0.12561	-0.21603
	0.52551	0.073284		-0.30533	4.29946		-0.12417	-0.21603
	0.52651	0.074524		-0.30399	4.29707		-0.12251	-0.2168
	0.52751	0.074524		-0.30266	4.29486		-0.12084	-0.2168
	0.52851	0.072733		-0.30132	4.29486		-0.11917	-0.21731
	0.52951	0.073147		-0.29999	4.30111		-0.11714	-0.21884
	0.53051	0.073147		-0.29866	4.30111		-0.11584	-0.21884
	0.53151	0.072182		-0.29732	4.30166		-0.11417	-0.2145
	0.53251	0.070392		-0.29599	4.30277		-0.11251	-0.21731
	0.53351	0.070392		-0.29466	4.30277		-0.11084	-0.21731
	0.53461	0.070529		-0.29332	4.30203		-0.10881	-0.2145
	0.53551	0.070805		-0.29199	4.30313		-0.10751	-0.21654
	0.53651	0.070805		-0.29066	4.30313		-0.10584	-0.21654
	0.53751	0.070529		-0.28932	4.30497		-0.10417	-0.21246
	0.53851	0.070667		-0.28799	4.30497		-0.10251	-0.21093
	0.53953	0.070667		-0.28666	4.30791		-0.10084	-0.21093
	0.54051	0.070529		-0.28532	4.30865		-0.09917	-0.21118
	0.54151	0.069978		-0.28399	4.30865		-0.09751	-0.21118
	0.54251	0.069978		-0.28266	4.3103		-0.09584	-0.21118
	0.54351	0.069703		-0.28132	4.30773		-0.09417	-0.20991
	0.54451	0.068876		-0.27999	4.30773		-0.09221	-0.21144
	0.54551	0.068876		-0.27866	4.30755		-0.09084	-0.21144
	0.54651	0.067912		-0.27732	4.30755		-0.08917	-0.21169
	0.54751	0.06805		-0.27599	4.30718		-0.08751	-0.2071
	0.54851	0.06805		-0.27466	4.31306		-0.08584	-0.2071
	0.54953	0.068188		-0.27332	4.31306		-0.08417	-0.20735
	0.55051	0.067774		-0.27199	4.31435		-0.08251	-0.20378
	0.55151	0.067774		-0.27066	4.31435		-0.08084	-0.20378
	0.55251	0.066535		-0.26932	4.31692		-0.07917	-0.20122
	0.5535	0.065433		-0.26799	4.32152		-0.0775	-0.20122
	0.55461	0.065433		-0.26666	4.32152		-0.07554	-0.20199
	0.5555	0.064468		-0.26532	4.32446		-0.07417	-0.20352
	0.55651	0.063504		-0.26399	4.3274		-0.0725	-0.20352
	0.55751	0.063504		-0.26266	4.3274		-0.07084	-0.20429
	0.55851	0.063917		-0.26132	4.332		-0.06917	-0.20301
	0.55961	0.063917		-0.25999	4.332		-0.0675	-0.20301
	0.56051	0.063917		-0.25866	4.33255		-0.06584	-0.20454
	0.56151	0.063917		-0.25732	4.33034		-0.06417	-0.20582
	0.56251	0.063917		-0.25599	4.33034		-0.0625	-0.20582
	0.56351	0.063917		-0.25466	4.32814		-0.06084	-0.20659
	0.56451	0.064882		-0.25332	4.32372		-0.0588	-0.20403
	0.56551	0.066535		-0.25199	4.32372		-0.0575	-0.20403
	0.56651	0.066535		-0.25066	4.32225		-0.05584	-0.20403
	0.56751	0.065846		-0.24932	4.32225		-0.05417	-0.20327
	0.56851	0.065157		-0.24799	4.32078		-0.0525	-0.20327
	0.56961	0.065157		-0.24666	4.32336		-0.0506	-0.20327
	0.57051	0.063504		-0.24532	4.32336		-0.04917	-0.20224
	0.57151	0.06378		-0.24399	4.31876		-0.0475	-0.20224
	0.57251	0.06378		-0.24266	4.31876		-0.04584	-0.20071
	0.57351	0.062678		-0.24132	4.31564		-0.04417	-0.20173
	0.57451	0.062815		-0.24	4.31803		-0.0425	-0.20173
	0.57551	0.062815		-0.23866	4.31913		-0.04084	-0.20224
	0.57651	0.062127		-0.23733	4.31913		-0.03917	-0.20224
	0.57751	0.061576		-0.236	4.31582		-0.0375	-0.20276
	0.57851	0.061576		-0.23466	4.31582		-0.03584	-0.20173
	0.57965	0.062815		-0.23333	4.31766		-0.03394	-0.20173
	0.58051	0.062815		-0.232	4.32005		-0.0325	-0.20122
	0.58151	0.062264		-0.23066	4.32005		-0.03084	-0.20454
	0.58251	0.062815		-0.22933	4.32134		-0.02917	-0.20454
	0.58351	0.062815		-0.228	4.32134		-0.0275	-0.20352
	0.58451	0.063917		-0.22666	4.3252		-0.02547	-0.20403
	0.58551	0.064055		-0.22533	4.32759		-0.02417	-0.20403
	0.58651	0.064055		-0.224	4.32759		-0.0225	-0.20199
	0.58751	0.063229		-0.22266	4.32795		-0.02083	-0.19867
	0.58851	0.064744		-0.22133	4.32795		-0.01917	-0.19867
	0.58951	0.064744		-0.22	4.32556		-0.01713	-0.19739
	0.59051	0.065019		-0.21866	4.3263		-0.01583	-0.19433
	0.59151	0.064744		-0.21733	4.3263		-0.01417	-0.19433
	0.59251	0.064744		-0.21599	4.33237		-0.0125	-0.1928
	0.59351	0.064055		-0.21466	4.33512		-0.01083	-0.19458
	0.59461	0.064606		-0.21333	4.33512		-0.0088	-0.19458
	0.59551	0.064606		-0.21199	4.33899		-0.0075	-0.18999
	0.59651	0.064606		-0.21066	4.33899		-0.00583	-0.19229
	0.59751	0.062953		-0.20933	4.3434		-0.00417	-0.19229
	0.59851	0.062953		-0.20799	4.34781		-0.0025	-0.19101
	0.59951	0.061851		-0.20666	4.34781		-0.00047	-0.19152
	0.60051	0.060887		-0.20533	4.35057		0.000825	-0.19152
	0.60151	0.060887		-0.20399	4.35057		0.003459	-0.19152
	0.60251	0.062678		-0.20266	4.35241		0.004159	-0.19152
	0.60351	0.061576		-0.20133	4.35167		0.005825	-0.19152
	0.60461	0.062127		-0.19999	4.35167		0.007992	-0.19152
	0.60551	0.062127		-0.19866	4.35277		0.009159	-0.19152
	0.60651	0.0613		-0.19733	4.35572		0.010826	-0.19152
	0.60751	0.0613		-0.19599	4.35572		0.012493	-0.19152
	0.60851	0.060336		-0.19466	4.35774		0.014159	-0.19152
	0.60951	0.060198		-0.19333	4.35774		0.015993	-0.19152
	0.61051	0.060198		-0.19199	4.35774		0.017493	-0.19152
	0.61151	0.060198		-0.19066	4.35406		0.01916	-0.19152
	0.61251	0.061438		-0.18933	4.35406		0.020826	-0.19152
	0.61351	0.061438		-0.18799	4.34947		0.022493	-0.19152
	0.61451	0.059371		-0.18666	4.3456		0.024527	-0.19152
	0.61551	0.059647		-0.18533	4.3456		0.025827	-0.19152
	0.61651	0.059647		-0.18399	4.34432		0.027493	-0.19152
	0.61751	0.059922		-0.18266	4.34432		0.02916	-0.19152
	0.61851	0.060473		-0.18133	4.33917		0.030827	-0.19152
	0.61957	0.060473		-0.17999	4.33641		0.03266	-0.19152
	0.62051	0.0613		-0.17866	4.33641		0.034994	0.748714
	0.62151	0.060749		-0.17733	4.33053		0.037461	0.78906
	0.62251	0.060749		-0.17599	4.33053		0.038061	0.78906
	0.62351	0.059509		-0.17466	4.32446		0.039161	0.78906
	0.62461	0.059371		-0.17333	4.31803		0.040828	0.826088
	0.62551	0.059371		-0.17199	4.31472		0.043728	0.862859
	0.62651	0.058958		-0.17066	4.31472		0.044261	0.862859
	0.62751	0.058132		-0.16933	4.30902		0.045828	0.899886
	0.62851	0.058132		-0.16799	4.30902		0.047495	0.899886
	0.62965	0.058132		-0.16666	4.29982		0.049161	0.936147
	0.63051	0.060198		-0.16533	4.29468		0.051728	0.970621
	0.63151	0.060198		-0.16399	4.29468		0.052528	0.970621
	0.63251	0.059509		-0.16266	4.28751		0.054162	1.00535
	0.63351	0.059371		-0.16133	4.28751		0.055828	1.03753
	0.63457	0.059371		-0.15999	4.28034		0.057495	1.03753
	0.63551	0.05882		-0.15866	4.27813		0.060395	1.06357
	0.63651	0.058407		-0.15733	4.27813		0.060929	1.08783
	0.63751	0.058407		-0.15599	4.27206		0.062496	1.08783
	0.63851	0.058407		-0.15466	4.27206		0.064162	1.10443
	0.63957	0.058132		-0.15333	4.26747		0.065829	1.11669
	0.64051	0.058132		-0.15199	4.26213		0.068329	1.12486
	0.6415	0.05882		-0.15066	4.26213		0.069163	1.12486
	0.6425	0.05882		-0.14933	4.26195		0.070829	1.1269
	0.6435	0.05882		-0.14799	4.26177		0.072496	1.1269
	0.6445	0.058683		-0.14666	4.26177		0.074163	1.12384
	0.6455	0.058683		-0.14533	4.25993		0.076863	1.11975
	0.6465	0.058132		-0.14399	4.25993		0.07753	1.11975
	0.6475	0.05882		-0.14266	4.25956		0.079163	1.11056
	0.6485	0.05882		-0.14133	4.25717		0.08083	1.11056
	0.64957	0.059922		-0.13999	4.25717		0.082497	1.09728
	0.6505	0.060611		-0.13866	4.25368		0.085397	1.07583
	0.6515	0.060611		-0.13732	4.25368		0.086197	1.04876
	0.6525	0.060749		-0.13599	4.25147		0.087497	1.04876
	0.6535	0.061162		-0.13466	4.2511		0.089164	1.01761
	0.65465	0.0613		-0.13332	4.2511		0.090831	1.01761
	0.6555	0.0613		-0.13199	4.2443		0.093331	0.976494
	0.6565	0.060611		-0.13066	4.23805		0.094164	0.928742
	0.6575	0.060611		-0.12932	4.23805		0.095831	0.928742
	0.6585	0.059234		-0.12799	4.23382		0.097498	0.877926
	0.65957	0.059371		-0.12666	4.23382		0.099165	0.824811
	0.6605	0.059371		-0.12532	4.22444		0.101865	0.766078
	0.6615	0.058958		-0.124	4.21764		0.102598	0.766078
	0.6625	0.05882		-0.12266	4.21764		0.104165	0.709388
	0.6635	0.05882		-0.12133	4.21488		0.105832	0.709388
	0.66456	0.058958		-0.12	4.2101		0.107498	0.65372
	0.6655	0.058132		-0.11866	4.2101		0.110065	0.596519
	0.6665	0.058132		-0.11733	4.20256		0.110832	0.596519
	0.6675	0.057856		-0.116	4.20256		0.112499	0.543149
	0.6685	0.057167		-0.11466	4.20275		0.114165	0.490801
	0.66956	0.057167		-0.11333	4.20275		0.115832	0.490801
	0.6705	0.057167		-0.112	4.20275		0.118532	0.442027
	0.6715	0.056065		-0.11066	4.19852		0.119266	0.395807
	0.6725	0.056065		-0.10933	4.19686		0.120833	0.395807
	0.67351	0.056892		-0.108	4.19686		0.122499	0.351885
	0.67451	0.055928		-0.10666	4.19668		0.124166	0.351885
	0.67551	0.055928		-0.10533	4.19668		0.126666	0.31588
	0.67651	0.056341		-0.104	4.19337		0.1275	0.27681
	0.67751	0.056341		-0.10266	4.19153		0.129166	0.27681
	0.67851	0.056341		-0.10133	4.19153		0.130833	0.242336
	0.67953	0.055652		-0.1	4.18951		0.1325	0.213736
	0.68051	0.056065		-0.09866	4.18896		0.135125	0.185136
	0.68151	0.056065		-0.09733	4.18896		0.135833	0.185136
	0.68251	0.054688		-0.096	4.18749		0.1375	0.160621
	0.68351	0.054826		-0.09466	4.18749		0.139167	0.160621
	0.68453	0.054826		-0.09333	4.18602		0.140834	0.134064
	0.68551	0.055101		-0.092	4.1862		0.143526	0.111081
	0.68651	0.054826		-0.09066	4.1862		0.144259	0.111081
	0.68751	0.054826		-0.08933	4.18896		0.145826	0.093717
	0.68851	0.054688		-0.088	4.18896		0.147492	0.07099
	0.68951	0.054963		-0.08666	4.18896		0.149159	0.07099
	0.69051	0.054963		-0.08533	4.19043		0.151793	0.049284
	0.69151	0.055377		-0.084	4.19043		0.152493	0.03192
	0.69251	0.05455		-0.08266	4.19539		0.154159	0.03192
	0.69351	0.05455		-0.08133	4.1976		0.155826	0.016854
	0.69465	0.052759		-0.08	4.1976		0.157493	-0.00051
	0.69551	0.052208		-0.07866	4.20514		0.160127	-0.01073
	0.69651	0.052208		-0.07733	4.20514		0.160827	-0.01073
	0.69751	0.051657		-0.076	4.21231		0.162493	-0.01073
	0.69851	0.052897		-0.07466	4.22058		0.16416	-0.02656
	0.69957	0.052897		-0.07333	4.22058		0.165827	-0.03498
	0.70051	0.052759		-0.072	4.22242		0.168327	-0.04494
	0.70151	0.052622		-0.07066	4.22242		0.16916	-0.04494
	0.70251	0.052622		-0.06933	4.22389		0.170827	-0.05516
	0.70351	0.052346		-0.068	4.22426		0.172494	-0.05516
	0.70451	0.051382		-0.06666	4.22426		0.174161	-0.06231
	0.70551	0.051382		-0.06533	4.22738		0.176794	-0.06614
	0.70651	0.052346		-0.064	4.22849		0.177528	-0.07354
	0.70751	0.053035		-0.06264	4.22849		0.179161	-0.07354
	0.70851	0.053035		-0.06133	4.22536		0.180828	-0.07635
	0.70961	0.053173		-0.06	4.22536		0.182495	-0.07635
	0.71051	0.053173		-0.05866	4.2283		0.184995	-0.08069
	0.71151	0.052759		-0.05733	4.2283		0.185828	-0.08503
	0.71251	0.051933		-0.056	4.2283		0.187495	-0.08503
	0.71351	0.051933		-0.05466	4.23069		0.189162	-0.0904
	0.71461	0.052208		-0.05333	4.22812		0.190828	-0.09525
	0.71551	0.053035		-0.052	4.22812		0.193462	-0.09499
	0.71651	0.053035		-0.05066	4.23125		0.194195	-0.09499
	0.71751	0.053173		-0.04933	4.23125		0.195829	-0.09806
	0.71851	0.052071		-0.048	4.23143		0.197496	-0.09806
	0.71951	0.052071		-0.04666	4.23235		0.199162	-0.09933
	0.72051	0.052759		-0.04533	4.23235		0.201662	-0.09576
	0.72151	0.052071		-0.04399	4.23492		0.202496	-0.09576
	0.72251	0.052071		-0.04266	4.23548		0.204163	-0.09576
	0.72351	0.051933		-0.04133	4.23548		0.205829	-0.09576
	0.72461	0.051657		-0.03999	4.23768		0.207496	-0.09627
	0.72551	0.051657		-0.03866	4.23768		0.209996	-0.0978
	0.72651	0.051657		-0.03733	4.24117		0.21083	-0.0978
	0.72751	0.051657		-0.03599	4.24614		0.212497	-0.09627
	0.7285	0.051795		-0.03466	4.24614		0.214163	-0.09755
	0.72961	0.051795		-0.03333	4.24963		0.21583	-0.09755
	0.7305	0.052759		-0.03199	4.24963		0.21853	-0.09653
	0.7315	0.052759		-0.03066	4.25404		0.219264	-0.09729
	0.7325	0.053724		-0.02933	4.25919		0.22083	-0.09729
	0.7335	0.052622		-0.02799	4.25919		0.222497	-0.09908
	0.73461	0.052622		-0.02666	4.26691		0.224164	-0.10112
	0.7355	0.052759		-0.02533	4.2728		0.226797	-0.0978
	0.7365	0.052484		-0.02399	4.2728		0.227531	-0.0978
	0.7375	0.052484		-0.02266	4.28015		0.229164	-0.09857
	0.7385	0.050831		-0.02133	4.28015		0.230831	-0.09857
	0.73957	0.050969		-0.01999	4.28475		0.232498	-0.10061
	0.7405	0.050004		-0.01866	4.28916		0.234998	-0.09857
	0.7415	0.050004		-0.01733	4.28916		0.235831	-0.09857
	0.7425	0.048902		-0.01599	4.29302		0.237498	-0.09653
	0.7435	0.048902		-0.01466	4.2978		0.239165	-0.09653
	0.74461	0.048351		-0.01333	4.2978		0.240832	-0.09653
	0.7455	0.048489		-0.01199	4.30148		0.243465	-0.09499
	0.7465	0.048489		-0.01066	4.30148		0.244199	-0.09321
	0.7475	0.048489		-0.00933	4.30277		0.245832	-0.09321
	0.7485	0.048213		-0.008	4.30074		0.247499	-0.0927
	0.74968	0.048213		-0.00667	4.30074		0.249165	-0.0927
	0.7505	0.046836		-0.00533	4.30332		0.251666	-0.08733
	0.7515	0.047938		-0.004	4.30332		0.252499	-0.08197
	0.7525	0.047938		-0.00267	4.30166		0.254166	-0.08197
	0.7535	0.048351		-0.00133	4.29817		0.255833	-0.07635
	0.75456	0.049178		0	4.29817		0.257499	-0.07073
	0.7555	0.049178		0.001333	4.2967		0.260199	-0.06818
	0.7565	0.0478		0.00408	4.2967		0.260933	-0.06818
	0.7575	0.047111		0.00408	4.2967		0.2625	-0.06665
	0.7585	0.047111		0.00408	4.2967		0.264166	-0.06665
	0.75956	0.047662		0.00408	4.2967		0.265833	-0.06461
	0.7605	0.048902		0.00408	4.2967		0.2684	-0.06333
	0.7615	0.048902		0.00408	4.2967		0.2692	-0.06333
	0.7625	0.048351		0.00408	0.143775		0.270833	-0.06358
	0.7635	0.048489		0.005014	0.24894		0.2725	-0.06307
	0.7646	0.048489		0.005707	0.24894		0.274167	-0.06307
	0.7655	0.048902		0.006747	0.24894		0.276867	-0.06537
	0.7665	0.049591		0.00808	0.351715		0.2776	-0.06486
	0.7675	0.049591		0.009414	0.451733		0.279167	-0.06486
	0.7685	0.049316		0.010747	0.451733		0.280834	-0.06435
	0.76968	0.048489		0.012081	0.545499		0.282501	-0.06435
	0.7705	0.048489		0.013414	0.545499		0.285126	-0.06205
	0.7715	0.046423		0.014748	0.633749		0.285934	-0.06026
	0.7725	0.046836		0.016081	0.711888		0.287501	-0.06026
	0.7735	0.046836		0.017414	0.711888		0.289168	-0.06282
	0.77456	0.046285		0.018748	0.780282		0.290826	-0.06154
	0.7755	0.046285		0.020081	0.833232		0.293326	-0.05797
	0.7765	0.046698		0.021415	0.833232		0.29416	-0.05797
	0.7775	0.046974		0.022748	0.87221		0.295827	-0.05695
	0.7785	0.046974		0.024081	0.87221		0.297493	-0.05695
	0.77956	0.047662		0.025415	0.903833		0.29916	-0.05311
	0.7805	0.047662		0.026748	0.926079		0.30166	-0.05235
	0.7815	0.047662		0.028082	0.926079		0.302527	-0.05235
	0.7825	0.046147		0.029415	0.940971		0.30416	-0.05133
	0.78351	0.046836		0.030748	0.940971		0.305827	-0.0498
	0.78451	0.046836		0.032082	0.945384		0.307494	-0.0498
	0.78551	0.045183		0.033415	0.943545		0.309994	-0.04801
	0.78651	0.043805		0.034749	0.943545		0.310827	-0.04801
	0.78751	0.043805		0.036082	0.938214		0.312494	-0.04801
	0.78851	0.044081		0.037416	0.938214		0.314161	-0.04265
	0.78965	0.043254		0.038749	0.927182		0.315828	-0.04265
	0.79051	0.043254		0.040082	0.910084		0.318461	-0.03907
	0.79151	0.041877		0.041416	0.910084		0.319261	-0.03907
	0.79251	0.039811		0.042749	0.885263		0.320828	-0.03396
	0.79351	0.039811		0.044083	0.856214		0.322495	-0.03396
	0.79465	0.038571		0.045416	0.856214		0.324162	-0.03192
	0.79551	0.037744		0.046749	0.82404		0.326662	-0.02911
	0.79651	0.037744		0.048083	0.82404		0.327495	-0.02911
	0.79751	0.038433		0.049416	0.792416		0.329162	-0.02732
	0.79851	0.038846		0.05075	0.753071		0.330829	-0.02732
	0.79951	0.038846		0.052083	0.753071		0.332496	-0.02477
	0.80051	0.040362		0.053416	0.71391		0.335196	-0.02222
	0.80151	0.040913		0.05475	0.67291		0.335929	-0.02222
	0.80251	0.040913		0.056083	0.67291		0.337496	-0.02094
	0.80351	0.041188		0.057417	0.627682		0.339162	-0.02349
	0.80457	0.040086		0.05875	0.627682		0.340829	-0.02349
	0.80551	0.040086		0.060083	0.586866		0.343329	-0.02503
	0.80651	0.040637		0.061417	0.544763		0.344163	-0.02043
	0.80751	0.040086		0.06275	0.544763		0.34583	-0.02043
	0.80851	0.040086		0.064084	0.503212		0.347496	-0.01864
	0.80957	0.039122		0.065417	0.503212		0.349163	-0.01711
	0.81051	0.038846		0.06675	0.46258		0.351863	-0.01149
	0.81151	0.038846		0.068084	0.427464		0.352497	-0.01149
	0.81251	0.038846		0.069417	0.427464		0.354163	-0.00817
	0.81351	0.039122		0.070751	0.387935		0.35583	-0.00817
	0.81461	0.039122		0.072084	0.356312		0.357497	-0.00945
	0.81551	0.039811		0.073417	0.356312		0.360197	-0.00817
	0.8165	0.039397		0.074751	0.318254		0.360931	-0.00817
	0.8175	0.039397		0.076084	0.318254		0.362497	-0.01021
	0.8185	0.039397		0.077418	0.284792		0.364164	-0.01021
	0.81965	0.038158		0.078751	0.254088		0.365831	-0.01124
	0.8205	0.038158		0.080084	0.254088		0.368331	-0.00894
	0.8215	0.037744		0.081418	0.223568		0.369164	-0.00894
	0.8225	0.037193		0.082751	0.192313		0.370831	-0.01021
	0.8235	0.037193		0.084085	0.192313		0.372498	-0.00715
	0.82461	0.036642		0.085418	0.165102		0.374165	-0.00715
	0.8255	0.037331		0.086751	0.137156		0.376665	-0.00358
	0.8265	0.037331		0.088085	0.137156		0.377498	-0.00281
	0.8275	0.03802		0.089418	0.110681		0.379165	-0.00281
	0.8285	0.037882		0.090752	0.110681		0.380832	-0.00204
	0.82965	0.037882		0.092085	0.084941		0.382499	0.000511
	0.8305	0.039122		0.093418	0.06582		0.385199	0.002043
	0.8315	0.039122		0.094752	0.06582		0.385932	0.002043
	0.8325	0.039122		0.096085	0.046883		0.387499	0.002298
	0.8335	0.038984		0.097419	0.046883		0.389166	0.002298
	0.83465	0.038846		0.098752	0.024085		0.390832	0.003064
	0.8355	0.038846		0.100085	0.00809		0.393599	0.00383
	0.8365	0.038709		0.101412	0.00809		0.394266	0.00383
	0.8375	0.039397		0.102746	-0.00993		0.395833	0.001788
	0.8385	0.039397		0.104079	-0.00993		0.3975	0.003575
	0.8395	0.039397		0.105412	-0.02151		0.399166	0.003575
	0.8405	0.039397		0.106746	-0.03732		0.401667	0.001277
	0.8415	0.039122		0.108079	-0.03732		0.4025	0.001277
	0.8425	0.038846		0.109413	-0.05332		0.404167	0.002554
	0.8435	0.038846		0.110746	-0.06858		0.405833	0.002554
	0.8445	0.038846		0.112079	-0.06858		0.4075	0.002554
	0.8455	0.037744		0.113413	-0.08494		0.41	0.003575
	0.8465	0.037744		0.114746	-0.08494		0.410834	0.004596
	0.8475	0.037056		0.11608	-0.09928		0.412501	0.004596
	0.8485	0.035265		0.117413	-0.11546		0.414167	0.007661
	0.84964	0.035127		0.118746	-0.11546		0.415834	0.011236
	0.8505	0.035127		0.12008	-0.12594		0.418334	0.011747
	0.8515	0.034851		0.121413	-0.13697		0.419168	0.011747
	0.8525	0.034851		0.122747	-0.13697		0.420834	0.013023
	0.8535	0.036091		0.12408	-0.15297		0.422501	0.013023
	0.85472	0.03554		0.125413	-0.15297		0.424168	0.011491
	0.8555	0.03554		0.126747	-0.16326		0.426868	0.013279
	0.8565	0.035265		0.12808	-0.17154		0.427593	0.013279
	0.8575	0.034714		0.129414	-0.17154		0.429168	0.013279
	0.8585	0.034851		0.130747	-0.18091		0.430835	0.019663
	0.8595	0.034851		0.13208	-0.18091		0.432502	0.019663
	0.8605	0.035816		0.133414	-0.1879		0.435127	0.021195
	0.8615	0.035816		0.134747	-0.19746		0.435927	0.020939
	0.8625	0.034714		0.136081	-0.19746		0.437494	0.020939
	0.8635	0.033612		0.137414	-0.20371		0.439161	0.022472
	0.8645	0.033612		0.138747	-0.21217		0.440827	0.02477
	0.8655	0.033749		0.140081	-0.21217		0.443394	0.02477
	0.8665	0.032923		0.141414	-0.2175		0.444161	0.026302
	0.8675	0.032923		0.142748	-0.2175		0.445828	0.026302
	0.8685	0.033474		0.144081	-0.2221		0.447494	0.028345
	0.86964	0.035265		0.145414	-0.22725		0.449161	0.030132
	0.8705	0.035265		0.146748	-0.22725		0.451795	0.030132
	0.8715	0.034025		0.148081	-0.23754		0.452595	0.030132
	0.8725	0.034163		0.149415	-0.2414		0.454161	0.029622
	0.8735	0.034163		0.150748	-0.2414		0.455828	0.029622
	0.8746	0.0343		0.152081	-0.24269		0.457495	0.031154
	0.8755	0.033198		0.153415	-0.24508		0.460195	0.031154
	0.8765	0.033198		0.154748	-0.24508		0.460929	0.03192
	0.8775	0.033198		0.156082	-0.25133		0.462495	0.03192
	0.8785	0.034163		0.157415	-0.25133		0.464162	0.031665
	0.8795	0.034163		0.158748	-0.24949		0.465829	0.031665
	0.8805	0.033198		0.160082	-0.24949		0.468996	0.031409
	0.8815	0.034163		0.161415	-0.24968		0.469729	0.028856
	0.8825	0.034163		0.162748	-0.24802		0.470829	0.028856
	0.8835	0.032785		0.164082	-0.24802		0.472496	0.029366
	0.88464	0.033612		0.165415	-0.24453		0.474163	0.02809
	0.8855	0.033612		0.166749	-0.24214		0.476863	0.027834
	0.8865	0.034438		0.168082	-0.24214		0.477596	0.027834
	0.8875	0.034438		0.169415	-0.24067		0.479163	0.02809
	0.8885	0.034438		0.170749	-0.24067		0.48083	0.02809
	0.88968	0.034163		0.172082	-0.23754		0.482497	0.027323
	0.8905	0.034576		0.173416	-0.23423		0.485263	0.027323
	0.8915	0.034576		0.174749	-0.23423		0.48583	0.027323
	0.8925	0.034438		0.176082	-0.2357		0.487497	0.027323
	0.89351	0.034989		0.177416	-0.2346		0.489164	0.027323
	0.89469	0.034989		0.178749	-0.2346		0.49083	0.028345
	0.89551	0.033198		0.180083	-0.23699		0.493531	0.0286
	0.89651	0.033474		0.181416	-0.23699		0.494264	0.034218
	0.89751	0.033474		0.18275	-0.2357		0.495831	0.034218
	0.89851	0.034025		0.184083	-0.23662		0.497497	0.036772
	0.89961	0.032647		0.185416	-0.23662		0.499164	0.036772
	0.90051	0.032647		0.18675	-0.23772		0.501664	0.043666
	0.90151	0.032372		0.188083	-0.23478		0.502498	0.044177
	0.90251	0.032647		0.189416	-0.23478		0.504165	0.044177
	0.9035	0.032647		0.19075	-0.23846		0.505831	0.048518
	0.90461	0.032785		0.192083	-0.23846		0.507498	0.052604
	0.9055	0.032785		0.193416	-0.23681		0.509998	0.054136
	0.9065	0.033198		0.19475	-0.23405		0.510832	0.054136
	0.9075	0.033198		0.196083	-0.23405		0.512499	0.054647
	0.9085	0.033198		0.197417	-0.23331		0.514165	0.054647
	0.90965	0.032785		0.19875	-0.23331		0.515832	0.054902
	0.9105	0.032096		0.200084	-0.23184		0.518532	0.051327
	0.9115	0.032096		0.201417	-0.2289		0.519332	0.051327
	0.9125	0.032372		0.202751	-0.2289		0.520832	0.051327
	0.9135	0.031132		0.204084	-0.22173		0.522499	0.051072
	0.9145	0.031132		0.205417	-0.21805		0.524166	0.051072
	0.9155	0.030994		0.206751	-0.21805		0.526866	0.051327
	0.9165	0.032234		0.208084	-0.21621		0.527533	0.051327
	0.9175	0.032234		0.209418	-0.21621		0.529166	0.052604
	0.9185	0.031408		0.210751	-0.21143		0.530833	0.050306
	0.91969	0.031132		0.212084	-0.20868		0.5325	0.050306
	0.9205	0.031132		0.213418	-0.20868		0.535	0.052093
	0.9215	0.03003		0.214751	-0.20077		0.535833	0.050561
	0.9225	0.031683		0.216084	-0.19525		0.5375	0.050561
	0.9235	0.031683		0.217411	-0.19525		0.539167	0.049284
	0.9245	0.031683		0.218745	-0.19029		0.540834	0.048518
	0.9255	0.030719		0.220078	-0.18294		0.543334	0.046986
	0.9265	0.030719		0.221411	-0.18294		0.544267	0.046986
	0.9275	0.030581		0.222745	-0.17282		0.545834	0.04622
	0.9285	0.030581		0.224078	-0.17282		0.547501	0.04622
	0.92964	0.030994		0.225412	-0.16712		0.549167	0.044688
	0.9305	0.030994		0.226745	-0.1594		0.552267	0.044433
	0.9315	0.029204		0.228078	-0.1594		0.553068	0.044433
	0.9325	0.029204		0.229412	-0.15425		0.554168	0.044943
	0.9335	0.029892		0.230745	-0.15425		0.555834	0.047752
	0.9346	0.031132		0.232079	-0.15113		0.557501	0.047752
	0.9355	0.031132		0.233412	-0.14672		0.560201	0.050817
	0.9365	0.031821		0.234746	-0.14672		0.560868	0.054647
	0.9375	0.031959		0.236079	-0.14561		0.562501	0.054647
	0.9385	0.031959		0.237412	-0.14561		0.564168	0.055668
	0.93968	0.032096		0.238746	-0.14525		0.565835	0.055668
	0.9405	0.030994		0.240079	-0.14414		0.568869	0.053881
	0.9415	0.030994		0.241413	-0.14414		0.569735	0.053881
	0.9425	0.030719		0.242746	-0.14175		0.570835	0.053881
	0.9435	0.031408		0.244079	-0.14083		0.572502	0.053881
	0.9445	0.031408		0.245413	-0.14083		0.574169	0.053625
	0.9455	0.030994		0.246746	-0.14157		0.576861	0.053625
	0.9465	0.029892		0.24808	-0.14157		0.577536	0.053625
	0.9475	0.029892		0.249413	-0.14157		0.579169	0.054392
	0.9485	0.029617		0.250746	-0.1423		0.580828	0.054392
	0.94972	0.030581		0.25208	-0.1423		0.582494	0.052349
	0.9505	0.030581		0.253413	-0.14194		0.585595	0.051072
	0.9515	0.030443		0.254746	-0.13955		0.586403	0.051072
	0.9525	0.030443		0.25608	-0.13955		0.587495	0.048008
	0.9535	0.030443		0.257413	-0.13624		0.589161	0.047752
	0.9545	0.029617		0.258747	-0.13624		0.590828	0.047752
	0.9555	0.030857		0.26008	-0.1344		0.593328	0.047241
	0.9565	0.030857		0.261413	-0.13017		0.594195	0.048774
	0.9575	0.029479		0.262747	-0.13017		0.595828	0.048774
	0.9585	0.029341		0.26408	-0.12925		0.597495	0.049284
	0.95972	0.029341		0.265414	-0.12925		0.599162	0.051327
	0.9605	0.028102		0.266747	-0.12484		0.601862	0.04954
	0.9615	0.028102		0.26808	-0.12226		0.602495	0.04954
	0.9625	0.028102		0.269414	-0.12226		0.604162	0.04954
	0.9635	0.028377		0.270747	-0.11932		0.605829	0.047497
	0.96468	0.027		0.272081	-0.11656		0.607496	0.050306
	0.9655	0.027		0.273414	-0.11656		0.610196	0.051583
	0.9665	0.026724		0.274747	-0.11601		0.610863	0.051583
	0.9675	0.026724		0.276081	-0.11601		0.612496	0.049795
	0.9685	0.026586		0.277414	-0.1116		0.614163	0.049795
	0.96964	0.025484		0.278748	-0.10627		0.61583	0.053115
	0.9705	0.025484		0.280081	-0.10627		0.618663	0.052859
	0.9715	0.024933		0.281414	-0.10333		0.619397	0.052859
	0.9725	0.025071		0.282748	-0.09983		0.62083	0.051072
	0.9735	0.025071		0.284081	-0.09983		0.622497	0.054902
	0.9746	0.023831		0.285415	-0.09377		0.624164	0.054902
	0.9755	0.023005		0.286748	-0.09377		0.626931	0.058477
	0.9765	0.023005		0.288081	-0.09248		0.627664	0.055924
	0.9775	0.02328		0.289415	-0.08935		0.629164	0.055924
	0.9785	0.023556		0.290748	-0.08935		0.630831	0.05669
	0.9795	0.023556		0.292082	-0.0888		0.632498	0.059243
	0.9805	0.023005		0.293415	-0.08292		0.634998	0.058988
	0.9815	0.024382		0.294748	-0.08292		0.635831	0.058988
	0.9825	0.024382		0.296082	-0.08126		0.637498	0.059243
	0.9835	0.02452		0.297415	-0.08126		0.639165	0.059243
	0.9845	0.023005		0.298749	-0.0809		0.640831	0.055924
	0.9855	0.023005		0.300082	-0.07998		0.643465	0.057711
	0.9865	0.021903		0.301415	-0.07998		0.644165	0.057711
	0.9875	0.023418		0.302749	-0.07943		0.645832	0.058988
	0.9885	0.023418		0.304082	-0.07943		0.647499	0.058988
	0.98968	0.023556		0.305416	-0.08218		0.649165	0.055413
	0.9905	0.022178		0.306749	-0.08273		0.651799	0.056434
	0.9915	0.022178		0.308082	-0.08273		0.652499	0.056434
	0.9925	0.022454		0.309416	-0.0809		0.654166	0.05669
	0.9935	0.023831		0.310749	-0.07998		0.655832	0.058733
	0.9945	0.023831		0.312083	-0.07998		0.657499	0.058733
	0.9955	0.025484		0.313416	-0.07869		0.659999	0.057711
	0.9965	0.024244		0.314749	-0.07869		0.660933	0.058733
	0.9975	0.024244		0.316083	-0.07759		0.662499	0.058733
	0.9985	0.025209		0.317416	-0.07832		0.664166	0.056434
	0.99964	0.024244		0.31875	-0.07832		0.665833	0.0572
	1.0005	0.024244		0.320083	-0.07943		0.6686	0.059754
	1.00208	0.024244		0.321416	-0.07869		0.6694	0.059754
	1.0025	0.024244		0.32275	-0.07869		0.670833	0.058222
	1.0035	0.024244		0.324083	-0.07722		0.6725	0.058222
	1.00452	0.024244		0.325417	-0.07722		0.674167	0.05669
	1.0055	0.024244		0.32675	-0.07869		0.676667	0.059754
	1.0065	0.024244		0.328083	-0.07612		0.6775	0.059754
	1.0075	0.024244		0.329417	-0.07612		0.679167	0.062818
	1.0085	0.024244		0.33075	-0.07373		0.680834	0.063329
	1.00969	0.024244		0.332084	-0.07373		0.682501	0.063329
	1.0105	0.024244		0.333417	-0.07097		0.685001	0.064095
	1.0115	0.024244		0.334744	-0.07207		0.685834	0.064095
	1.0125	0.024244		0.336077	-0.07207		0.687501	0.066904
	1.0135	0.024244		0.337411	-0.06858		0.689168	0.07099
	1.01465	0.024244		0.338744	-0.06858		0.690835	0.07099
	1.0155	0.024244		0.340077	-0.06858		0.693468	0.069202
	1.0165	0.024244		0.341411	-0.06269		0.694168	0.072267
	1.0175	0.024244		0.342744	-0.06269		0.695835	0.072267
	1.0185	0.024244		0.344078	-0.06122		0.697502	0.072011
	1.01968	0.024244		0.345411	-0.05369		0.699169	0.073799
	1.0215	0.158278		0.346744	-0.05369		0.701669	0.072777
	1.02276	0.169298		0.348078	-0.05221		0.702502	0.072777
	1.02324	0.169298		0.349411	-0.04982		0.704169	0.070735
	1.02352	0.179492		0.350745	-0.04982		0.705836	0.070735
	1.0245	0.179492		0.352078	-0.04431		0.707502	0.068181
	1.0262	0.189135		0.353411	-0.04357		0.710269	0.066904
	1.02668	0.199053		0.354745	-0.04357		0.710869	0.066904
	1.0275	0.199053		0.356078	-0.04155		0.712503	0.067415
	1.0285	0.207456		0.357412	-0.04155		0.714169	0.065883
	1.0295	0.215721		0.358745	-0.0364		0.715836	0.065883
	1.03116	0.223848		0.360078	-0.03291		0.718595	0.064861
	1.03164	0.223848		0.361412	-0.03291		0.71917	0.061797
	1.0325	0.223848		0.362745	-0.03383		0.720836	0.061797
	1.0335	0.232113		0.364079	-0.03383		0.722503	0.065372
	1.0345	0.238863		0.365412	-0.03346		0.72417	0.06384
	1.036	0.246027		0.366746	-0.03254		0.726928	0.06384
	1.0365	0.246027		0.368079	-0.03254		0.727595	0.060776
	1.0375	0.251812		0.369413	-0.03107		0.729162	0.060776
	1.0385	0.257322		0.370746	-0.03107		0.730829	0.063329
	1.0395	0.257322		0.372079	-0.03512		0.732495	0.063584
	1.0412	0.261317		0.373413	-0.03714		0.735196	0.065883
	1.04168	0.263383		0.374746	-0.03714		0.735996	0.065883
	1.0425	0.263383		0.37608	-0.03273		0.737496	0.069202
	1.0435	0.26724		0.377413	-0.03107		0.739163	0.069202
	1.0445	0.26724		0.378746	-0.03107		0.740829	0.073033
	1.046	0.270409		0.38008	-0.03365		0.743329	0.075331
	1.0465	0.271649		0.381413	-0.03365		0.744329	0.075331
	1.0475	0.271649		0.382747	-0.03365		0.74583	0.077629
	1.0485	0.272888		0.38408	-0.03217		0.747496	0.078651
	1.0495	0.273164		0.385413	-0.03217		0.749163	0.078651
	1.05113	0.273439		0.386747	-0.03309		0.75193	0.07814
	1.05157	0.273439		0.38808	-0.02942		0.75273	0.075076
	1.05251	0.272475		0.389414	-0.02942		0.754163	0.075076
	1.0535	0.272475		0.390747	-0.03089		0.75583	0.074054
	1.05451	0.270547		0.39208	-0.03089		0.757497	0.074054
	1.05612	0.26848		0.393414	-0.02721		0.760264	0.074054
	1.05651	0.267103		0.394747	-0.02795		0.760864	0.074054
	1.0575	0.267103		0.39608	-0.02795		0.762497	0.07099
	1.05851	0.263659		0.397414	-0.02739		0.764164	0.07099
	1.0595	0.263659		0.398747	-0.02721		0.765831	0.069202
	1.06109	0.261042		0.400081	-0.02721		0.768331	0.069202
	1.06157	0.257736		0.401414	-0.02739		0.769165	0.069202
	1.06251	0.257736		0.402748	-0.02739		0.770831	0.070479
	1.0635	0.254567		0.404081	-0.02537		0.772498	0.070479
	1.06451	0.250848		0.405414	-0.02372		0.774165	0.068947
	1.06625	0.246853		0.406748	-0.02372		0.776665	0.069713
	1.06669	0.246853		0.408081	-0.01967		0.777598	0.069713
	1.06751	0.241756		0.409415	-0.01967		0.779165	0.068692
	1.06851	0.241756		0.410748	-0.0171		0.780832	0.070479
	1.06951	0.234318		0.412081	-0.01563		0.782499	0.070479
	1.07129	0.228394		0.413415	-0.01563		0.784999	0.069713
	1.07177	0.228394		0.414748	-0.01581		0.785832	0.067926
	1.07251	0.221644		0.416082	-0.01728		0.787499	0.067926
	1.07351	0.216272		0.417415	-0.01728		0.789166	0.068181
	1.07451	0.216272		0.418748	-0.02004		0.790832	0.071501
	1.07617	0.209935		0.420082	-0.02004		0.793533	0.068436
	1.07665	0.204287		0.421415	-0.01912		0.794266	0.068436
	1.07751	0.204287		0.422749	-0.01747		0.795833	0.067926
	1.0785	0.197538		0.424082	-0.01747		0.7975	0.067926
	1.0795	0.190237		0.425415	-0.02225		0.799166	0.068181
	1.08105	0.184864		0.426749	-0.02372		0.802	0.069968
	1.08153	0.184864		0.428082	-0.02372		0.802733	0.069968
	1.0825	0.17591		0.429416	-0.02648		0.804167	0.070479
	1.0835	0.17591		0.430749	-0.02648		0.805834	0.070479
	1.0845	0.170125		0.432082	-0.02978		0.8075	0.072522
	1.08609	0.16365		0.433416	-0.03512		0.810001	0.074565
	1.08653	0.16365		0.434749	-0.03512		0.810934	0.074565
	1.0875	0.157589		0.436083	-0.03604		0.812501	0.073543
	1.0885	0.151528		0.437416	-0.03604		0.814167	0.072522
	1.0895	0.151528		0.438749	-0.03787		0.815834	0.072522
	1.091	0.146844		0.440083	-0.03953		0.818668	0.071756
	1.0915	0.141059		0.441416	-0.03953		0.819401	0.073799
	1.0925	0.141059		0.44275	-0.04357		0.820834	0.073799
	1.0935	0.134584		0.444083	-0.04376		0.822501	0.070479
	1.0945	0.128937		0.445416	-0.04376		0.824168	0.07431
	1.09609	0.123151		0.44675	-0.04357		0.826868	0.070479
	1.09653	0.123151		0.448083	-0.04357		0.827535	0.070479
	1.0975	0.123151		0.449417	-0.04504		0.829168	0.070479
	1.0985	0.116401		0.450743	-0.04615		0.830835	0.070479
	1.0995	0.110616		0.452077	-0.04615		0.832502	0.069458
	1.10104	0.105381		0.45341	-0.05038		0.835002	0.069458
	1.10153	0.105381		0.454744	-0.05497		0.835836	0.069458
	1.1025	0.10056		0.456077	-0.05497		0.837502	0.070224
	1.1035	0.10056		0.457411	-0.05626		0.839169	0.070224
	1.1045	0.095463		0.458744	-0.05626		0.840836	0.070224
	1.10612	0.089539		0.460077	-0.057		0.843603	0.069968
	1.10656	0.089539		0.461411	-0.0592		0.844203	0.072777
	1.1075	0.083754		0.462744	-0.0592		0.845836	0.072777
	1.1085	0.078244		0.464078	-0.06012		0.847503	0.074054
	1.1095	0.078244		0.465411	-0.06453		0.84917	0.074054
	1.111	0.073284		0.466744	-0.06453		0.852003	0.07482
	1.1115	0.06929		0.468078	-0.06876		0.852737	0.07431
	1.1125	0.06929		0.469411	-0.06876		0.85417	0.07431
	1.1135	0.065433		0.470745	-0.07207		0.855837	0.073799
	1.1145	0.061713		0.472078	-0.07391		0.857504	0.074054
	1.11617	0.058545		0.473411	-0.07391		0.860004	0.073033
	1.1165	0.058545		0.474745	-0.07556		0.86107	0.073033
	1.1175	0.055514		0.476078	-0.07556		0.862504	0.074565
	1.11851	0.055514		0.477412	-0.08218		0.864171	0.074565
	1.1195	0.051795		0.478745	-0.0888		0.865838	0.074565
	1.12132	0.0478		0.480078	-0.0888		0.868338	0.077629
	1.12176	0.045321		0.481412	-0.09542		0.869171	0.077629
	1.12251	0.045321		0.482745	-0.10149		0.870838	0.075586
	1.1235	0.041464		0.484079	-0.10149		0.872496	0.076863
	1.12451	0.041464		0.485412	-0.10903		0.874163	0.076863
	1.126	0.03802		0.486745	-0.10903		0.87693	0.076608
	1.12651	0.034438		0.488079	-0.11105		0.87753	0.080438
	1.1275	0.034438		0.489412	-0.11693		0.879163	0.080438
	1.12851	0.031408		0.490766	-0.11693		0.88083	0.078906
	1.1295	0.029892		0.492079	-0.12465		0.882497	0.078395
	1.13113	0.026862		0.493412	-0.12723		0.88533	0.077374
	1.13157	0.026862		0.494746	-0.12723		0.886064	0.077374
	1.13251	0.023969		0.496079	-0.13035		0.887497	0.077374
	1.13351	0.023969		0.497413	-0.13035		0.889164	0.075331
	1.13451	0.021214		0.498746	-0.13311		0.890831	0.07431
	1.13605	0.019148		0.500079	-0.13752		0.893531	0.072011
	1.13651	0.019148		0.501413	-0.13752		0.894264	0.072011
	1.13751	0.016255		0.502746	-0.13955		0.895831	0.07099
	1.13851	0.015153		0.50408	-0.13955		0.897498	0.07099
	1.13951	0.015153		0.505413	-0.14322		0.899165	0.071501
	1.14109	0.013362		0.506746	-0.13955		0.901665	0.073288
	1.14153	0.011571		0.50808	-0.13955		0.902498	0.073288
	1.14251	0.011571		0.509413	-0.13642		0.904165	0.073288
	1.14351	0.010056		0.510747	-0.13458		0.905832	0.072267
	1.14451	0.008265		0.51208	-0.13458		0.907499	0.072267
	1.14613	0.006337		0.513413	-0.1333		0.909999	0.071245
	1.14657	0.006337		0.514747	-0.1333		0.910932	0.068692
	1.14751	0.005923		0.51608	-0.13274		0.912499	0.068692
	1.14851	0.005923		0.517414	-0.13219		0.914166	0.069713
	1.14951	0.004959		0.518747	-0.13219		0.915832	0.068947
	1.15121	0.003857		0.52008	-0.12925		0.918599	0.068692
	1.15173	0.003857		0.521414	-0.12686		0.919399	0.068692
	1.15251	0.002755		0.522747	-0.12686		0.920833	0.070479
	1.15351	0.000964		0.524081	-0.12502		0.922499	0.070479
	1.15451	0.000964		0.525414	-0.12502		0.924166	0.069713
	1.15605	-0.00083		0.526747	-0.1276		0.926666	0.070479
	1.15653	-0.00207		0.528081	-0.1287		0.927733	0.070479
	1.15751	-0.00207		0.529414	-0.1287		0.929166	0.072777
	1.15851	-0.00317		0.530748	-0.12686		0.930833	0.072777
	1.15951	-0.00317		0.532081	-0.12502		0.9325	0.072522
	1.16101	-0.00317		0.533415	-0.12502		0.935267	0.07431
	1.16151	-0.00468		0.534748	-0.12465		0.936067	0.07431
	1.16251	-0.00468		0.536082	-0.12465		0.9375	0.07482
	1.16351	-0.00606		0.537415	-0.12649		0.939167	0.075076
	1.16451	-0.00565		0.538748	-0.12723		0.940834	0.075076
	1.16605	-0.00716		0.540082	-0.12723		0.943334	0.075076
	1.16653	-0.00716		0.541415	-0.12999		0.944334	0.075842
	1.1675	-0.0062		0.542749	-0.12999		0.945834	0.075842
	1.1685	-0.0062		0.544082	-0.13421		0.947501	0.075586
	1.1695	-0.0062		0.545415	-0.13752		0.949168	0.075331
	1.17113	-0.0073		0.546749	-0.13752		0.951668	0.072011
	1.17157	-0.0073		0.548082	-0.14194		0.952501	0.072011
	1.1725	-0.01088		0.549416	-0.14488		0.954168	0.07431
	1.1735	-0.0124		0.550749	-0.14488		0.955835	0.07431
	1.1745	-0.0124		0.552082	-0.14488		0.957502	0.07482
	1.17605	-0.01322		0.553416	-0.14782		0.960335	0.073543
	1.17653	-0.01391		0.554749	-0.14782		0.960935	0.073543
	1.1775	-0.01391		0.556083	-0.14819		0.962502	0.072522
	1.1785	-0.0146		0.557416	-0.14819		0.964169	0.071501
	1.1795	-0.01488		0.55875	-0.14525		0.965835	0.071501
	1.18113	-0.01694		0.560083	-0.14341		0.968669	0.069968
	1.18157	-0.01694		0.561416	-0.14341		0.969469	0.069968
	1.1825	-0.01749		0.56275	-0.14175		0.970836	0.069202
	1.1835	-0.01749		0.564083	-0.14175		0.972503	0.073033
	1.1845	-0.01791		0.565417	-0.13955		0.974169	0.073033
	1.18609	-0.01818		0.566743	-0.13587		0.976669	0.073288
	1.18657	-0.01818		0.568077	-0.13587		0.977503	0.073033
	1.18751	-0.01818		0.56941	-0.13201		0.97917	0.073033
	1.1885	-0.01818		0.570744	-0.1287		0.980836	0.074054
	1.18951	-0.01818		0.572077	-0.1287		0.982503	0.072522
	1.19112	-0.01915		0.573411	-0.12907		0.985203	0.07431
	1.19161	-0.01915		0.574744	-0.12907		0.986003	0.07431
	1.1925	-0.01915		0.576077	-0.12815		0.987503	0.073288
	1.19351	-0.01805		0.577411	-0.12392		0.98917	0.073288
	1.1945	-0.0186		0.578744	-0.12392		0.990837	0.07431
	1.19613	-0.01915		0.580078	-0.12226		0.993337	0.077374
	1.19657	-0.01915		0.581411	-0.12226		0.994471	0.077374
	1.19751	-0.01942		0.582744	-0.11748		0.995837	0.077629
	1.1985	-0.01942		0.584078	-0.11215		0.997504	0.078395
	1.19951	-0.01887		0.585411	-0.11215		0.999171	0.078395
	1.20101	-0.01956		0.586745	-0.10976		1.00167	0.075842
	1.20151	-0.01956		0.588078	-0.10756		1.0025	0.074054
	1.20251	-0.02025		0.589411	-0.10756		1.00417	0.074054
	1.20351	-0.01997		0.590745	-0.10406		1.00584	0.070224
	1.20451	-0.01997		0.592078	-0.10406		1.00751	0.070224
	1.20613	-0.01997		0.593412	-0.10075		1.01033	0.069968
	1.20657	-0.01942		0.594745	-0.09983		1.011	0.069713
	1.20751	-0.01942		0.596079	-0.09983		1.0125	0.069713
	1.20851	-0.02011		0.597412	-0.09689		1.01417	0.068692
	1.20951	-0.02011		0.598745	-0.09597		1.01584	0.069968
	1.21113	-0.01956		0.600079	-0.09597		1.01833	0.073288
	1.21157	-0.01956		0.601412	-0.0945		1.01916	0.073288
	1.21251	-0.01984		0.602746	-0.0945		1.02083	0.071501
	1.21351	-0.01984		0.604079	-0.09597		1.0225	0.071501
	1.21451	-0.01846		0.605412	-0.09781		1.02416	0.071756
	1.21613	-0.01832		0.606746	-0.09781		1.0268	0.068692
	1.21657	-0.01832		0.608079	-0.1002		1.02781	0.068692
	1.21751	-0.0197		0.609413	-0.1002		1.02916	0.069968
	1.21851	-0.01929		0.610746	-0.10259		1.03083	0.068436
	1.21951	-0.01929		0.612079	-0.10333		1.0325	0.068436
	1.22113	-0.0186		0.613413	-0.1048		1.035	0.06767
	1.22157	-0.01956		0.614746	-0.1048		1.03583	0.068692
	1.22251	-0.01956		0.61608	-0.10645		1.0375	0.068692
	1.22351	-0.0197		0.617413	-0.10645		1.03916	0.064861
	1.22451	-0.01942		0.618746	-0.10939		1.04083	0.065883
	1.22621	-0.02011		0.62008	-0.10939		1.04333	0.065883
	1.22669	-0.02011		0.621413	-0.11178		1.04426	0.066393
	1.22751	-0.02011		0.622747	-0.11399		1.04583	0.066393
	1.22851	-0.01956		0.62408	-0.11399		1.0475	0.065372
	1.22951	-0.02025		0.625413	-0.11932		1.04916	0.069458
	1.23121	-0.01929		0.626747	-0.12171		1.05193	0.068692
	1.23169	-0.01929		0.62808	-0.12171		1.05273	0.068692
	1.23251	-0.0208		0.629414	-0.12355		1.05416	0.068692
	1.23351	-0.0208		0.630747	-0.12355		1.05583	0.068692
	1.23451	-0.0197		0.63208	-0.12796		1.0575	0.067415
	1.23605	-0.02011		0.633414	-0.12999		1.06026	0.070224
	1.23651	-0.02094		0.634747	-0.12999		1.06093	0.069713
	1.23751	-0.02094		0.636081	-0.13164		1.0625	0.069713
	1.23851	-0.02011		0.637414	-0.1344		1.06416	0.06767
	1.23951	-0.02011		0.638747	-0.1344		1.06583	0.06767
	1.24101	-0.01942		0.640081	-0.13734		1.0684	0.066138
	1.24151	-0.01818		0.641414	-0.13734		1.0692	0.066904
	1.24251	-0.01818		0.642748	-0.13991		1.07083	0.066904
	1.24351	-0.01791		0.644081	-0.13863		1.0725	0.066904
	1.24451	-0.01736		0.645414	-0.13863		1.07417	0.064606
	1.24617	-0.01625		0.646748	-0.13569		1.07693	0.064351
	1.24665	-0.01625		0.648081	-0.13569		1.07767	0.064351
	1.24751	-0.01708		0.649415	-0.13513		1.07916	0.060776
	1.24851	-0.01708		0.650748	-0.13532		1.08083	0.060776
	1.24951	-0.01681		0.652081	-0.13532		1.0825	0.061797
	1.25101	-0.01763		0.653415	-0.13587		1.08526	0.058988
	1.25151	-0.01763		0.654748	-0.13421		1.08607	0.058988
	1.25251	-0.01708		0.656082	-0.13421		1.0875	0.059754
	1.25351	-0.01722		0.657415	-0.13054		1.08916	0.059754
	1.2545	-0.01722		0.658749	-0.13054		1.09083	0.059499
	1.25613	-0.01873		0.660082	-0.13201		1.09353	0.061031
	1.25657	-0.0186		0.661415	-0.13385		1.09417	0.061031
	1.25751	-0.0186		0.662749	-0.13385		1.09583	0.06384
	1.2585	-0.01791		0.664082	-0.13642		1.0975	0.064351
	1.25951	-0.01612		0.665415	-0.13771		1.09917	0.064351
	1.26101	-0.01653		0.666749	-0.13771		1.10173	0.065117
	1.26151	-0.01653		0.668082	-0.14359		1.1025	0.067415
	1.26251	-0.01791		0.669416	-0.14359		1.10417	0.067415
	1.26351	-0.01791		0.670749	-0.148		1.10583	0.070479
	1.26451	-0.01929		0.672083	-0.15536		1.1075	0.072011
	1.26601	-0.01942		0.673416	-0.15536		1.11027	0.075331
	1.26653	-0.01942		0.674749	-0.16308		1.111	0.075331
	1.26751	-0.01846		0.676083	-0.16823		1.1125	0.075842
	1.26851	-0.01708		0.677416	-0.16823		1.11417	0.075842
	1.26951	-0.01708		0.67875	-0.17595		1.11583	0.079161
	1.27113	-0.01612		0.680083	-0.18294		1.11853	0.078395
	1.27157	-0.01529		0.681417	-0.18294		1.11927	0.078395
	1.27251	-0.01529		0.68275	-0.18827		1.12083	0.080438
	1.27351	-0.01598		0.684077	-0.18827		1.1225	0.080438
	1.27451	-0.01598		0.68541	-0.19415		1.12417	0.080438
	1.27601	-0.0157		0.686743	-0.19378		1.12687	0.083247
	1.27653	-0.0157		0.688077	-0.19378		1.12787	0.083503
	1.27751	-0.01529		0.68941	-0.19525		1.12917	0.083503
	1.27851	-0.01529		0.690744	-0.19525		1.13083	0.08529
	1.27951	-0.01364		0.692077	-0.19728		1.1325	0.08529
	1.28129	-0.01267		0.69341	-0.19673		1.135	0.086822
	1.28177	-0.01267		0.694744	-0.19673		1.13583	0.086822
	1.28251	-0.01171		0.696077	-0.19268		1.1375	0.086822
	1.28351	-0.01212		0.697411	-0.19268		1.13917	0.08861
	1.28451	-0.01212		0.698744	-0.19084		1.14083	0.090142
	1.28601	-0.01212		0.700078	-0.18919		1.14353	0.091674
	1.28651	-0.01102		0.701411	-0.18919		1.14447	0.091674
	1.28751	-0.01102		0.702744	-0.18955		1.14583	0.093462
	1.28851	-0.01143		0.704078	-0.18625		1.1475	0.093462
	1.28951	-0.01074		0.705411	-0.18625		1.14917	0.092695
	1.29137	-0.00992		0.706745	-0.18349		1.15167	0.093972
	1.29181	-0.00992		0.708078	-0.18349		1.1525	0.093972
	1.29251	-0.00992		0.709412	-0.17834		1.15417	0.092185
	1.29351	-0.00895		0.710745	-0.1708		1.15583	0.090653
	1.29451	-0.00882		0.712078	-0.1708		1.1575	0.090653
	1.29609	-0.00923		0.713412	-0.16621		1.16006	0.088865
	1.29651	-0.00923		0.714745	-0.16621		1.16107	0.088099
	1.29751	-0.00937		0.716079	-0.15756		1.1625	0.088099
	1.29851	-0.00937		0.717412	-0.14819		1.16416	0.089631
	1.29951	-0.00964		0.718745	-0.14819		1.16583	0.089631
	1.30133	-0.01061		0.720079	-0.14267		1.16846	0.091419
	1.30181	-0.00937		0.721412	-0.1344		1.16919	0.091419
	1.30251	-0.00937		0.722746	-0.1344		1.17083	0.091419
	1.30351	-0.00978		0.724079	-0.12851		1.17249	0.089631
	1.30451	-0.00978		0.725412	-0.12851		1.17416	0.091163
	1.30609	-0.00895		0.726746	-0.11914		1.17673	0.09244
	1.30651	-0.00923		0.728079	-0.11362		1.17773	0.09244
	1.30751	-0.00923		0.729413	-0.11362		1.17916	0.090653
	1.30851	-0.00799		0.730746	-0.10792		1.18083	0.090653
	1.30951	-0.00689		0.732079	-0.10296		1.18249	0.08861
	1.31105	-0.0073		0.733413	-0.10296		1.18499	0.088099
	1.31153	-0.0073		0.734746	-0.10186		1.18583	0.086567
	1.31251	-0.00744		0.73608	-0.10186		1.18749	0.086567
	1.31351	-0.00744		0.737413	-0.09763		1.18916	0.087333
	1.31451	-0.00799		0.738747	-0.09505		1.19083	0.087333
	1.31613	-0.00827		0.74008	-0.09505		1.19359	0.088865
	1.31657	-0.00827		0.741413	-0.09101		1.19433	0.08912
	1.31751	-0.00771		0.742747	-0.09138		1.19583	0.08912
	1.31851	-0.00854		0.74408	-0.09138		1.19749	0.085545
	1.31951	-0.00854		0.745413	-0.0877		1.19916	0.086822
	1.32133	-0.01074		0.746747	-0.0877		1.20166	0.084779
	1.32181	-0.01074		0.74808	-0.08439		1.20249	0.084779
	1.32251	-0.01074		0.749414	-0.07998		1.20416	0.083758
	1.32351	-0.01019		0.750747	-0.07998		1.20583	0.083758
	1.32451	-0.01074		0.75208	-0.07924		1.20749	0.082481
	1.32609	-0.01074		0.753414	-0.07814		1.21006	0.082481
	1.32661	-0.01074		0.754747	-0.07814		1.21108	0.082481
	1.32751	-0.01033		0.756081	-0.0752		1.21249	0.080694
	1.32851	-0.01033		0.757414	-0.0752		1.21416	0.080694
	1.32951	-0.01019		0.758747	-0.07685		1.21583	0.079161
	1.33109	-0.01047		0.760081	-0.07722		1.21833	0.076097
	1.33157	-0.01047		0.761414	-0.07722		1.21916	0.076352
	1.33251	-0.0124		0.762748	-0.0774		1.22083	0.076352
	1.33351	-0.01019		0.764081	-0.0774		1.22249	0.07482
	1.33451	-0.01019		0.765414	-0.07667		1.22416	0.07482
	1.33625	-0.00964		0.766748	-0.07648		1.22673	0.077119
	1.33673	-0.00909		0.768081	-0.07648		1.22766	0.07814
	1.33751	-0.00909		0.769415	-0.07501		1.22916	0.07814
	1.33851	-0.00813		0.770748	-0.07262		1.23083	0.078651
	1.33951	-0.00827		0.772081	-0.07262		1.23249	0.08146
	1.34109	-0.00689		0.773415	-0.07336		1.23519	0.08146
	1.34157	-0.00689		0.774748	-0.07336		1.23599	0.08146
	1.34251	-0.00813		0.776082	-0.07446		1.23749	0.082736
	1.34351	-0.00813		0.777415	-0.07409		1.23916	0.082736
	1.34451	-0.01006		0.778749	-0.07409		1.24083	0.080694
	1.34621	-0.00909		0.780082	-0.07317		1.24346	0.081715
	1.34665	-0.00909		0.781415	-0.07317		1.24439	0.081715
	1.34751	-0.00909		0.782749	-0.07152		1.24583	0.081204
	1.34851	-0.00813		0.784082	-0.0706		1.24749	0.078395
	1.34951	-0.00813		0.785416	-0.0706		1.24916	0.078395
	1.35101	-0.00661		0.786749	-0.07189		1.25166	0.077119
	1.35151	-0.0073		0.788082	-0.07336		1.25249	0.077119
	1.35251	-0.0073		0.789416	-0.07336		1.25416	0.076097
	1.35351	-0.00771		0.790749	-0.07759		1.25583	0.07431
	1.35451	-0.00771		0.792083	-0.07869		1.2575	0.07431
	1.35609	-0.00785		0.793416	-0.07869		1.25999	0.075842
	1.35657	-0.00799		0.794749	-0.08421		1.26083	0.072267
	1.35751	-0.00799		0.796083	-0.08421		1.26249	0.072267
	1.35851	-0.00703		0.797416	-0.08935		1.26416	0.073033
	1.35951	-0.00647		0.79875	-0.09358		1.26583	0.07482
	1.36113	-0.00689		0.800077	-0.09358		1.26833	0.07099
	1.36157	-0.00689		0.80141	-0.09818		1.26916	0.07099
	1.36251	-0.0073		0.802744	-0.1013		1.27083	0.071245
	1.36351	-0.0073		0.804077	-0.1013		1.27249	0.071245
	1.36451	-0.00758		0.80541	-0.10498		1.27416	0.068692
	1.36621	-0.00744		0.806744	-0.10498		1.277	0.06716
	1.36665	-0.00744		0.808077	-0.11142		1.27766	0.06716
	1.36751	-0.00716		0.809411	-0.1116		1.27916	0.066904
	1.36851	-0.00827		0.810744	-0.1116		1.28083	0.066138
	1.36951	-0.00827		0.812077	-0.11436		1.28249	0.066138
	1.37109	-0.00895		0.813411	-0.1173		1.285	0.066138
	1.37157	-0.00882		0.814744	-0.1173		1.28583	0.06716
	1.37251	-0.00882		0.816078	-0.11491		1.2875	0.06716
	1.37351	-0.00854		0.817411	-0.11491		1.28916	0.065883
	1.37451	-0.00813		0.818745	-0.11601		1.29083	0.065883
	1.37613	-0.00827		0.820078	-0.11601		1.29333	0.063329
	1.37657	-0.00827		0.821411	-0.11712		1.29426	0.061542
	1.37751	-0.00785		0.822745	-0.11748		1.29583	0.061542
	1.37851	-0.00785		0.824078	-0.11748		1.2975	0.065883
	1.37951	-0.00827		0.825412	-0.11601		1.29916	0.066649
	1.38141	-0.00813		0.826745	-0.11362		1.30166	0.065372
	1.38185	-0.00716		0.828079	-0.11362		1.30249	0.065372
	1.38251	-0.00716		0.829412	-0.11528		1.30416	0.067926
	1.38351	-0.00813		0.830745	-0.11528		1.30583	0.067926
	1.38451	-0.00813		0.832079	-0.11344		1.3075	0.068692
	1.38613	-0.00854		0.833412	-0.11031		1.31025	0.069458
	1.38651	-0.00689		0.834746	-0.11031		1.31119	0.069458
	1.38751	-0.00689		0.836079	-0.10572		1.31249	0.069713
	1.38851	-0.00785		0.837412	-0.1002		1.31415	0.069458
	1.38951	-0.00785		0.838746	-0.1002		1.31582	0.069458
	1.39113	-0.00744		0.840079	-0.09652		1.31853	0.066138
	1.39157	-0.00744		0.841413	-0.09652		1.31925	0.066138
	1.39251	-0.00716		0.842746	-0.09321		1.32082	0.066138
	1.39351	-0.00716		0.84408	-0.0934		1.32249	0.064606
	1.39451	-0.00868		0.845413	-0.0934		1.32415	0.064606
	1.39613	-0.00799		0.846746	-0.09174		1.32665	0.060009
	1.39661	-0.00799		0.84808	-0.09174		1.32759	0.060009
	1.39751	-0.00978		0.849413	-0.08917		1.32916	0.060009
	1.39851	-0.01019		0.850747	-0.08678		1.33082	0.061286
	1.39951	-0.01019		0.85208	-0.08733		1.33249	0.063074
	1.40137	-0.01143		0.853413	-0.08733		1.33519	0.063584
	1.40185	-0.01171		0.854747	-0.08972		1.33586	0.063584
	1.40251	-0.01171		0.85608	-0.08972		1.33749	0.065372
	1.40351	-0.01185		0.857414	-0.09138		1.33916	0.065372
	1.40451	-0.01254		0.858747	-0.09138		1.34082	0.069458
	1.40613	-0.01267		0.86008	-0.09763		1.34332	0.069202
	1.40651	-0.01267		0.861414	-0.10204		1.34432	0.069202
	1.40751	-0.0113		0.862747	-0.10204		1.34582	0.072267
	1.40851	-0.0113		0.864081	-0.10222		1.34749	0.076608
	1.40951	-0.01171		0.865414	-0.10829		1.34916	0.076608
	1.41137	-0.01295		0.866747	-0.10829		1.35186	0.077119
	1.41181	-0.01295		0.868081	-0.11123		1.35259	0.079927
	1.41251	-0.01364		0.869414	-0.11123		1.35415	0.079927
	1.41351	-0.01502		0.870748	-0.11307		1.35582	0.082481
	1.41451	-0.01502		0.872081	-0.11601		1.35749	0.082481
	1.41601	-0.0146		0.873414	-0.11601		1.36006	0.087078
	1.41651	-0.01391		0.874748	-0.11822		1.36082	0.087078
	1.41751	-0.01391		0.876081	-0.12024		1.36249	0.086311
	1.41851	-0.0135		0.877415	-0.12024		1.36416	0.086311
	1.41951	-0.0135		0.878748	-0.12373		1.36582	0.086567
	1.42133	-0.01364		0.880081	-0.12907		1.36839	0.087333
	1.42181	-0.01364		0.881415	-0.12907		1.36916	0.087333
	1.42251	-0.01364		0.882748	-0.13219		1.37082	0.085801
	1.42351	-0.01419		0.884082	-0.13219		1.37249	0.085801
	1.42451	-0.01378		0.885415	-0.1401		1.37416	0.087333
	1.42617	-0.0135		0.886748	-0.14377		1.37672	0.087333
	1.42661	-0.0135		0.888082	-0.14377		1.37766	0.087333
	1.42751	-0.01198		0.889415	-0.14377		1.37916	0.088865
	1.42851	-0.01198		0.890749	-0.14377		1.38082	0.089631
	1.42951	-0.01143		0.892082	-0.14892		1.38249	0.089631
	1.43101	-0.01226		0.893416	-0.15315		1.38552	0.085035
	1.43151	-0.01226		0.894749	-0.15315		1.38632	0.085035
	1.43251	-0.01226		0.896083	-0.15573		1.38749	0.085035
	1.43351	-0.0135		0.897416	-0.15573		1.38916	0.085801
	1.43451	-0.0135		0.898749	-0.15664		1.39082	0.084524
	1.43601	-0.01267		0.900083	-0.1594		1.39346	0.085035
	1.43651	-0.0135		0.901416	-0.1594		1.39416	0.085035
	1.43751	-0.0135		0.90275	-0.1629		1.39582	0.087333
	1.43851	-0.01378		0.904083	-0.16326		1.39749	0.087333
	1.43951	-0.01267		0.905416	-0.16326		1.39916	0.08529
	1.44113	-0.01364		0.90675	-0.1651		1.40186	0.08529
	1.44151	-0.01364		0.908083	-0.1651		1.40266	0.08529
	1.44251	-0.01364		0.909417	-0.16363		1.40416	0.085035
	1.44351	-0.01364		0.91075	-0.16124		1.40582	0.085545
	1.44451	-0.01419		0.912083	-0.16124		1.40749	0.085545
	1.44601	-0.01391		0.913417	-0.1594		1.41019	0.085545
	1.44651	-0.01391		0.91475	-0.15812		1.41126	0.08529
	1.44751	-0.01433		0.916084	-0.15812		1.41249	0.08529
	1.44851	-0.01543		0.91741	-0.15922		1.41416	0.087333
	1.44951	-0.01543		0.918744	-0.15922		1.41582	0.087333
	1.45137	-0.01446		0.920077	-0.1594		1.41839	0.086567
	1.45185	-0.01446		0.921411	-0.1583		1.41919	0.087588
	1.45251	-0.01446		0.922744	-0.1583		1.42083	0.087588
	1.45351	-0.01529		0.924077	-0.1572		1.42249	0.08912
	1.45451	-0.01502		0.925411	-0.1572		1.42416	0.086567
	1.45613	-0.01391		0.926744	-0.1515		1.42686	0.08912
	1.45651	-0.01391		0.928078	-0.14469		1.42779	0.08912
	1.45751	-0.01446		0.929411	-0.14469		1.42916	0.087588
	1.45851	-0.01446		0.930745	-0.13936		1.43083	0.087588
	1.45951	-0.0135		0.932078	-0.13458		1.43249	0.08529
	1.46117	-0.01336		0.933411	-0.13458		1.43552	0.083247
	1.46161	-0.01336		0.934745	-0.12925		1.43633	0.083247
	1.46251	-0.01212		0.936078	-0.12925		1.43749	0.081715
	1.46351	-0.01198		0.937412	-0.1219		1.43916	0.083503
	1.46451	-0.01198		0.938745	-0.11693		1.44083	0.083503
	1.46613	-0.01116		0.940078	-0.11693		1.44332	0.080949
	1.46661	-0.01061		0.941412	-0.11362		1.44416	0.081204
	1.46751	-0.01061		0.942745	-0.11197		1.44582	0.081204
	1.46851	-0.01061		0.944079	-0.11197		1.44749	0.07814
	1.46951	-0.01047		0.945412	-0.11142		1.44916	0.079672
	1.47133	-0.01116		0.946746	-0.10921		1.45218	0.081715
	1.47185	-0.01116		0.948079	-0.10921		1.45298	0.081715
	1.47251	-0.0113		0.949412	-0.11473		1.45416	0.081715
	1.47351	-0.0113		0.950746	-0.11473		1.45582	0.079927
	1.47451	-0.01074		0.952079	-0.11454		1.45748	0.078906
	1.47613	-0.01061		0.953413	-0.11399		1.46018	0.079417
	1.47661	-0.01061		0.954746	-0.11399		1.46085	0.079417
	1.47751	-0.01061		0.956079	-0.11252		1.46248	0.077629
	1.47851	-0.01047		0.957413	-0.11252		1.46415	0.077629
	1.47951	-0.01047		0.958746	-0.11197		1.46582	0.076608
	1.48133	-0.01088		0.96008	-0.10847		1.46845	0.073799
	1.48181	-0.01157		0.961413	-0.10847		1.46925	0.073799
	1.48251	-0.01157		0.962747	-0.10792		1.47082	0.073543
	1.48351	-0.01102		0.96408	-0.10792		1.47249	0.075586
	1.48451	-0.01102		0.965413	-0.10939		1.47415	0.075586
	1.48613	-0.01019		0.966747	-0.10884		1.47698	0.07814
	1.48651	-0.01061		0.96808	-0.10884		1.47758	0.080694
	1.48751	-0.01061		0.969414	-0.10829		1.47915	0.080694
	1.48851	-0.00992		0.970747	-0.10645		1.48082	0.083503
	1.48951	-0.01006		0.97208	-0.10645		1.48249	0.086822
	1.49137	-0.01033		0.973414	-0.10866		1.48498	0.08529
	1.49185	-0.01033		0.974747	-0.10866		1.48582	0.08529
	1.49251	-0.01116		0.976081	-0.10903		1.48748	0.088354
	1.49351	-0.00992		0.977414	-0.11086		1.48915	0.088354
	1.49451	-0.00992		0.978747	-0.11086		1.49082	0.089376
	1.49601	-0.01047		0.980081	-0.11105		1.49358	0.087333
	1.49651	-0.01047		0.981414	-0.11675		1.49459	0.087333
	1.49751	-0.01047		0.982748	-0.11675		1.49582	0.087333
	1.49851	-0.01171		0.984081	-0.11693		1.49748	0.087333
	1.49951	-0.01171		0.985415	-0.11693		1.49915	0.08861
	1.50121	-0.01212		0.986748	-0.11675		1.50185	0.085801
	1.50165	-0.01212		0.988081	-0.11564		1.50259	0.085801
	1.50251	-0.01212		0.989415	-0.11564		1.50415	0.086567
	1.50351	-0.01309		0.990748	-0.11344		1.50582	0.08529
	1.50451	-0.01378		0.992082	-0.11344		1.50749	0.08529
	1.50551	-0.01391		0.993415	-0.11013		1.50998	0.085801
	1.50651	-0.01391		0.994748	-0.10903		1.51082	0.089376
	1.50751	-0.01419		0.996082	-0.10903		1.51249	0.089376
	1.50851	-0.01419		0.997415	-0.10002		1.51415	0.092185
	1.50951	-0.0146		0.998749	-0.09818		1.51582	0.095504
	1.51141	-0.01391		1.00008	-0.09818		1.51892	0.095249
	1.51185	-0.01267		1.00141	-0.09524		1.51965	0.095249
	1.51252	-0.01267		1.00275	-0.09524		1.52082	0.095249
	1.51351	-0.01198		1.00408	-0.09285		1.52249	0.091163
	1.51452	-0.01198		1.00542	-0.08678		1.52415	0.091163
	1.51614	-0.01281		1.00675	-0.08678		1.52692	0.091163
	1.51662	-0.01281		1.00808	-0.08531		1.52785	0.091163
	1.51751	-0.01281		1.00942	-0.08255		1.52915	0.090908
	1.51851	-0.01212		1.01075	-0.08255		1.53082	0.089376
	1.51951	-0.0124		1.01208	-0.07814		1.53249	0.089376
	1.52101	-0.01295		1.01342	-0.07115		1.53565	0.092951
	1.52151	-0.01295		1.01475	-0.07115		1.53639	0.09244
	1.52251	-0.01116		1.01608	-0.06508		1.53749	0.09244
	1.52351	-0.01116		1.01742	-0.06508		1.53915	0.094738
	1.52451	-0.00909		1.01875	-0.0581		1.54082	0.094738
	1.52618	-0.00923		1.02008	-0.05516		1.54352	0.096781
	1.52666	-0.00923		1.02142	-0.05516		1.54415	0.096781
	1.52751	-0.00992		1.02275	-0.05111		1.54582	0.096781
	1.52851	-0.00978		1.02408	-0.05111		1.54749	0.097292
	1.52951	-0.00978		1.02542	-0.0456		1.54915	0.096526
	1.53118	-0.00964		1.02675	-0.04376		1.55192	0.097037
	1.53166	-0.01074		1.02808	-0.04376		1.55265	0.097037
	1.53251	-0.01074		1.02942	-0.04265		1.55415	0.097037
	1.53351	-0.01226		1.03075	-0.04265		1.55582	0.094994
	1.53451	-0.01033		1.03208	-0.04045		1.55749	0.095249
	1.5361	-0.0095		1.03341	-0.04357		1.55999	0.090908
	1.53651	-0.0095		1.03474	-0.04357		1.56092	0.090908
	1.53751	-0.01061		1.03608	-0.04468		1.56249	0.092185
	1.53851	-0.01061		1.03741	-0.04486		1.56415	0.090908
	1.53951	-0.01006		1.03874	-0.04486		1.56582	0.090908
	1.54117	-0.01006		1.04008	-0.04725		1.56892	0.090653
	1.54165	-0.01006		1.04141	-0.04725		1.56972	0.087844
	1.54251	-0.00909		1.04274	-0.04707		1.57082	0.087844
	1.54351	-0.01033		1.04408	-0.05001		1.57249	0.086822
	1.54451	-0.01033		1.04541	-0.05001		1.57415	0.086822
	1.54613	-0.01143		1.04674	-0.05369		1.57685	0.087333
	1.54661	-0.00964		1.04808	-0.05424		1.57749	0.086311
	1.54751	-0.00964		1.04941	-0.05424		1.57915	0.086311
	1.54851	-0.01061		1.05074	-0.05552		1.58082	0.084269
	1.54951	-0.01061		1.05208	-0.05552		1.58249	0.086056
	1.55129	-0.00964		1.05341	-0.05571		1.58525	0.086822
	1.55173	-0.00964		1.05474	-0.0513		1.58605	0.086822
	1.55251	-0.00964		1.05608	-0.0513		1.58749	0.086311
	1.55351	-0.01047		1.05741	-0.05001		1.58916	0.086311
	1.55451	-0.00964		1.05874	-0.05001		1.59082	0.085545
	1.55601	-0.00923		1.06008	-0.0513		1.59345	0.086311
	1.55651	-0.00923		1.06141	-0.05258		1.59445	0.086311
	1.55751	-0.00923		1.06274	-0.05258		1.59582	0.088865
	1.55851	-0.00923		1.06408	-0.05001		1.59749	0.08529
	1.55951	-0.00964		1.06541	-0.0478		1.59916	0.08529
	1.56117	-0.00813		1.06674	-0.0478		1.60178	0.087333
	1.56165	-0.0084		1.06808	-0.04596		1.60258	0.08861
	1.56251	-0.0084		1.06941	-0.04596		1.60415	0.08861
	1.56351	-0.01019		1.07074	-0.0456		1.60581	0.09244
	1.56451	-0.01019		1.07208	-0.04688		1.60748	0.096015
	1.56601	-0.01102		1.07341	-0.04688		1.61005	0.095504
	1.56651	-0.01212		1.07474	-0.04449		1.61165	0.095504
	1.56751	-0.01212		1.07608	-0.04523		1.61248	0.097292
	1.56851	-0.01185		1.07741	-0.04523		1.61415	0.097292
	1.56951	-0.01185		1.07874	-0.04652		1.61581	0.097803
	1.57117	-0.01157		1.08008	-0.04284		1.61831	0.098313
	1.57165	-0.01157		1.08141	-0.04284		1.61915	0.098313
	1.57251	-0.01143		1.08274	-0.04284		1.62081	0.097803
	1.57351	-0.01143		1.08408	-0.04284		1.62248	0.097803
	1.57451	-0.01061		1.08541	-0.04192		1.62415	0.100612
	1.57617	-0.00978		1.08674	-0.04137		1.62671	0.103421
	1.57665	-0.00978		1.08808	-0.04137		1.62831	0.106229
	1.57752	-0.00992		1.08941	-0.04082		1.62915	0.106229
	1.57851	-0.00923		1.09074	-0.04082		1.63081	0.108528
	1.57952	-0.00923		1.09208	-0.03787		1.63248	0.108528
	1.58129	-0.01006		1.09341	-0.03677		1.63558	0.108783
	1.5817	-0.01019		1.09474	-0.03677		1.63638	0.109038
	1.58251	-0.01019		1.09608	-0.03695		1.63748	0.109038
	1.58352	-0.01171		1.09741	-0.03695		1.63915	0.110571
	1.58451	-0.01102		1.09875	-0.04045		1.64081	0.108017
	1.58601	-0.01061		1.10008	-0.04339		1.64351	0.109549
	1.58651	-0.01061		1.10141	-0.04339		1.64415	0.109549
	1.58752	-0.01088		1.10274	-0.04725		1.64581	0.10674
	1.58851	-0.01088		1.10408	-0.05332		1.64748	0.10674
	1.58952	-0.01088		1.10541	-0.05332		1.64915	0.105719
	1.59122	-0.01088		1.10675	-0.05791		1.65225	0.107506
	1.59166	-0.01088		1.10808	-0.05791		1.65298	0.107506
	1.59252	-0.01212		1.10941	-0.06306		1.65415	0.109294
	1.59352	-0.01281		1.11075	-0.06564		1.65582	0.109294
	1.59452	-0.01281		1.11208	-0.06564		1.65748	0.111592
	1.59622	-0.01267		1.11341	-0.06747		1.65998	0.109805
	1.59666	-0.01226		1.11475	-0.06876		1.66081	0.109805
	1.59752	-0.01226		1.11608	-0.06876		1.66248	0.110571
	1.59852	-0.01226		1.11741	-0.06895		1.66415	0.112358
	1.59952	-0.0124		1.11875	-0.06895		1.66582	0.112358
	1.60102	-0.0113		1.12008	-0.06729		1.66891	0.109549
	1.60152	-0.0113		1.12141	-0.0695		1.66972	0.109549
	1.60251	-0.01171		1.12275	-0.0695		1.67081	0.109549
	1.60351	-0.01171		1.12408	-0.06913		1.67248	0.111081
	1.60451	-0.01157		1.12541	-0.06913		1.67415	0.11389
	1.60618	-0.01116		1.12675	-0.06839		1.67671	0.116444
	1.60651	-0.01116		1.12808	-0.06729		1.67832	0.116444
	1.60751	-0.01061		1.12941	-0.06729		1.67915	0.116444
	1.60851	-0.01074		1.13075	-0.07134		1.68081	0.115678
	1.60951	-0.01074		1.13208	-0.06968		1.68248	0.115422
	1.61101	-0.00978		1.13341	-0.06968		1.68518	0.114912
	1.61151	-0.00964		1.13475	-0.06747		1.68582	0.114912
	1.61251	-0.00964		1.13608	-0.06747		1.68748	0.115422
	1.61351	-0.01019		1.13741	-0.06564		1.68915	0.115167
	1.61451	-0.01019		1.13875	-0.06049		1.69082	0.115167
	1.61614	-0.01006		1.14008	-0.06049		1.69352	0.117465
	1.61651	-0.00978		1.14141	-0.05589		1.69415	0.115422
	1.61751	-0.00992		1.14275	-0.05663		1.69582	0.115422
	1.61851	-0.00992		1.14408	-0.05663		1.69748	0.114401
	1.61951	-0.01171		1.14541	-0.05663		1.69915	0.114401
	1.62101	-0.01185		1.14675	-0.05663		1.70185	0.115167
	1.62151	-0.01185		1.14808	-0.05405		1.70265	0.114656
	1.62251	-0.0124		1.14941	-0.05534		1.70415	0.114656
	1.62351	-0.0124		1.15074	-0.05534		1.70582	0.114656
	1.62451	-0.01378		1.15207	-0.05571		1.70748	0.109549
	1.62618	-0.01295		1.15341	-0.06269		1.71018	0.108017
	1.62666	-0.01267		1.15474	-0.06269		1.71082	0.108017
	1.62751	-0.01267		1.15607	-0.06674		1.71248	0.106996
	1.62851	-0.01419		1.15741	-0.06674		1.71415	0.106996
	1.62951	-0.01419		1.15874	-0.07446		1.71582	0.106229
	1.63101	-0.01419		1.16007	-0.08329		1.71832	0.102144
	1.63151	-0.01446		1.16141	-0.08329		1.71915	0.102144
	1.63251	-0.01446		1.16274	-0.09064		1.72082	0.102654
	1.63351	-0.01378		1.16407	-0.09064		1.72248	0.102144
	1.63451	-0.01378		1.16541	-0.09928		1.72415	0.102144
	1.63617	-0.01433		1.16674	-0.11086		1.72685	0.101633
	1.63651	-0.01433		1.16807	-0.11086		1.72778	0.103165
	1.63751	-0.01515		1.16941	-0.11877		1.72915	0.103165
	1.63851	-0.01515		1.17074	-0.12208		1.73082	0.104697
	1.63952	-0.0146		1.17207	-0.12208		1.73248	0.105463
	1.64118	-0.01446		1.17341	-0.12833		1.73533	0.105463
	1.64166	-0.01529		1.17474	-0.12833		1.73605	0.104187
	1.64251	-0.01529		1.17607	-0.13274		1.73748	0.104187
	1.64352	-0.01281		1.17741	-0.13569		1.73915	0.103421
	1.64451	-0.01281		1.17874	-0.13569		1.74082	0.102654
	1.64621	-0.01254		1.18007	-0.14065		1.74332	0.102654
	1.6467	-0.01185		1.18141	-0.14286		1.74415	0.102654
	1.64752	-0.01185		1.18274	-0.14286		1.74582	0.100612
	1.64851	-0.01267		1.18407	-0.14451		1.74748	0.100612
	1.64952	-0.01267		1.18541	-0.14451		1.74914	0.100356
	1.65122	-0.01198		1.18674	-0.14525		1.75198	0.102144
	1.6517	-0.01198		1.18807	-0.1469		1.75271	0.102144
	1.65252	-0.01336		1.18941	-0.1469		1.75414	0.099846
	1.65352	-0.01336		1.19074	-0.148		1.75581	0.100612
	1.65452	-0.01171		1.19207	-0.148		1.75748	0.100612
	1.65602	-0.01267		1.19341	-0.15462		1.76024	0.101378
	1.65652	-0.01267		1.19474	-0.1526		1.76164	0.098058
	1.65752	-0.01295		1.19607	-0.1526		1.76248	0.098058
	1.65852	-0.0146		1.19741	-0.15425		1.76414	0.096015
	1.65952	-0.0146		1.19874	-0.15278		1.76581	0.09627
	1.66118	-0.01433		1.20007	-0.15278		1.76858	0.094483
	1.66166	-0.01364		1.20141	-0.15186		1.76938	0.094483
	1.66252	-0.01364		1.20274	-0.15186		1.77081	0.090908
	1.66352	-0.01322		1.20407	-0.14856		1.77248	0.090908
	1.66452	-0.01226		1.20541	-0.14984		1.77414	0.09576
	1.66602	-0.01322		1.20674	-0.14984		1.77691	0.094738
	1.66652	-0.01322		1.20807	-0.15003		1.77798	0.094738
	1.66752	-0.01405		1.20941	-0.14947		1.77914	0.09576
	1.66852	-0.01405		1.21074	-0.14947		1.78081	0.09576
	1.66952	-0.01336		1.21207	-0.14947		1.78248	0.098569
	1.67138	-0.01391		1.21341	-0.14947		1.78518	0.097292
	1.67186	-0.01391		1.21474	-0.14561		1.78598	0.097292
	1.67252	-0.0146		1.21607	-0.14764		1.78748	0.099846
	1.67352	-0.01364		1.21741	-0.14764		1.78914	0.097803
	1.67452	-0.01364		1.21874	-0.14911		1.79081	0.097803
	1.67602	-0.01281		1.22008	-0.14856		1.79344	0.09627
	1.67652	-0.0124		1.22141	-0.14856		1.79498	0.092695
	1.67752	-0.0124		1.22274	-0.15003		1.79581	0.092695
	1.67852	-0.01212		1.22408	-0.15003		1.79748	0.092695
	1.67952	-0.01212		1.22541	-0.15003		1.79914	0.092695
	1.68118	-0.01254		1.22674	-0.15609		1.80191	0.091674
	1.68166	-0.01254		1.22808	-0.15609		1.80271	0.091674
	1.68252	-0.01254		1.22941	-0.15903		1.80414	0.088865
	1.68352	-0.01143		1.23074	-0.15903		1.80581	0.088865
	1.68452	-0.01171		1.23208	-0.16032		1.80748	0.091163
	1.68614	-0.01171		1.23341	-0.15848		1.80998	0.090142
	1.68652	-0.01171		1.23474	-0.15848		1.81081	0.090142
	1.68752	-0.01102		1.23608	-0.15793		1.81248	0.085545
	1.68852	-0.01102		1.23741	-0.15756		1.81414	0.084524
	1.68952	-0.01116		1.23874	-0.15756		1.81581	0.084524
	1.69134	-0.01074		1.24008	-0.15499		1.81831	0.080949
	1.69178	-0.01088		1.24141	-0.15499		1.81914	0.080949
	1.69251	-0.01088		1.24274	-0.15352		1.82081	0.08529
	1.69351	-0.00992		1.24408	-0.15131		1.82248	0.086311
	1.69451	-0.00992		1.24541	-0.15131		1.82414	0.086311
	1.69618	-0.00771		1.24674	-0.14561		1.82684	0.088865
	1.69666	-0.00771		1.24808	-0.14469		1.82784	0.08529
	1.69751	-0.00771		1.24941	-0.14469		1.82914	0.08529
	1.69851	-0.00744		1.25074	-0.14249		1.83081	0.088354
	1.69951	-0.00785		1.25208	-0.14249		1.83248	0.088354
	1.70114	-0.00785		1.25341	-0.14157		1.83498	0.088354
	1.70151	-0.00785		1.25474	-0.13587		1.83581	0.088354
	1.70251	-0.00813		1.25608	-0.13587		1.83748	0.08861
	1.70351	-0.00813		1.25741	-0.13293		1.83915	0.08861
	1.70451	-0.00895		1.25874	-0.12723		1.84081	0.091163
	1.70614	-0.0084		1.26008	-0.12723		1.84358	0.093462
	1.70652	-0.00785		1.26141	-0.12631		1.84498	0.093462
	1.70751	-0.00785		1.26274	-0.12631		1.84581	0.092695
	1.70852	-0.00854		1.26408	-0.123		1.84748	0.094228
	1.70951	-0.00854		1.26541	-0.11601		1.84915	0.094228
	1.71114	-0.00813		1.26674	-0.11601		1.85231	0.093206
	1.71151	-0.0095		1.26807	-0.11528		1.85285	0.092185
	1.71252	-0.0095		1.2694	-0.11528		1.85414	0.092185
	1.71351	-0.01102		1.27074	-0.10921		1.85581	0.090653
	1.71452	-0.01143		1.27207	-0.10351		1.85748	0.090653
	1.71626	-0.01171		1.2734	-0.10351		1.85998	0.090908
	1.7167	-0.01171		1.27474	-0.10094		1.86164	0.091929
	1.71751	-0.01102		1.27607	-0.1002		1.86248	0.091929
	1.71852	-0.01102		1.2774	-0.1002		1.86414	0.094228
	1.71951	-0.01185		1.27874	-0.0991		1.86581	0.094738
	1.72102	-0.01157		1.28007	-0.09873		1.86878	0.092185
	1.72152	-0.01157		1.2814	-0.09873		1.86951	0.092185
	1.72252	-0.01143		1.28274	-0.10186		1.87081	0.090653
	1.72352	-0.01047		1.28407	-0.10186		1.87248	0.090653
	1.72452	-0.01047		1.2854	-0.10443		1.87414	0.090397
	1.72602	-0.01088		1.28674	-0.10498		1.87664	0.089376
	1.72652	-0.01006		1.28807	-0.10498		1.87748	0.089376
	1.72752	-0.01006		1.2894	-0.10627		1.87915	0.090908
	1.72852	-0.0113		1.29074	-0.10627		1.88081	0.087333
	1.72952	-0.00923		1.29207	-0.11031		1.88248	0.087333
	1.7311	-0.00868		1.2934	-0.11031		1.88545	0.086567
	1.73152	-0.00868		1.29474	-0.11031		1.88611	0.082481
	1.73252	-0.00854		1.29607	-0.11068		1.88748	0.082481
	1.73352	-0.00854		1.2974	-0.11068		1.88915	0.080949
	1.73452	-0.00827		1.29874	-0.11307		1.89081	0.080694
	1.73602	-0.00978		1.30007	-0.11123		1.89357	0.081204
	1.73652	-0.00978		1.3014	-0.11123		1.89497	0.081204
	1.73752	-0.00964		1.30274	-0.11564		1.8958	0.081204
	1.73852	-0.01074		1.30407	-0.11785		1.89747	0.082226
	1.73952	-0.01074		1.3054	-0.11785		1.89914	0.081204
	1.7413	-0.01171		1.30674	-0.11932		1.90177	0.085035
	1.74178	-0.01198		1.30807	-0.11932		1.90247	0.085035
	1.74252	-0.01198		1.3094	-0.12153		1.90414	0.08146
	1.74352	-0.01212		1.31074	-0.12576		1.9058	0.08146
	1.74452	-0.01212		1.31207	-0.12576		1.90747	0.080949
	1.74614	-0.01212		1.3134	-0.1309		1.91024	0.082226
	1.74652	-0.0113		1.31474	-0.13403		1.91117	0.082226
	1.74752	-0.0113		1.31607	-0.13403		1.91247	0.082481
	1.74852	-0.01074		1.3174	-0.13624		1.91414	0.079417
	1.74952	-0.01281		1.31874	-0.13624		1.9158	0.079417
	1.75102	-0.0124		1.32007	-0.14028		1.9185	0.081715
	1.75152	-0.0124		1.3214	-0.14194		1.91914	0.083503
	1.75252	-0.01143		1.32274	-0.14194		1.92081	0.083503
	1.75352	-0.01143		1.32407	-0.14286		1.92247	0.079672
	1.75452	-0.01226		1.3254	-0.14286		1.92414	0.079672
	1.75622	-0.01254		1.32674	-0.14286		1.92691	0.077374
	1.7567	-0.01226		1.32807	-0.14635		1.92784	0.077374
	1.75752	-0.01226		1.3294	-0.14635		1.92914	0.07482
	1.75852	-0.01116		1.33074	-0.14929		1.93081	0.07482
	1.75952	-0.01116		1.33207	-0.14708		1.93247	0.075076
	1.76102	-0.01171		1.3334	-0.14708		1.93517	0.075076
	1.76152	-0.0124		1.33474	-0.14414		1.9358	0.075076
	1.76252	-0.0124		1.33607	-0.14414		1.93747	0.076097
	1.76352	-0.01171		1.33741	-0.14947		1.93914	0.076097
	1.76452	-0.01116		1.33874	-0.14764		1.94081	0.076608
	1.7661	-0.01198		1.34007	-0.14764		1.94357	0.078651
	1.76652	-0.01198		1.3414	-0.14782		1.94457	0.078906
	1.76752	-0.01198		1.34274	-0.15003		1.94581	0.078906
	1.76852	-0.01198		1.34407	-0.15003		1.94747	0.079672
	1.76952	-0.01254		1.3454	-0.14947		1.94914	0.079672
	1.77118	-0.01212		1.34674	-0.14947		1.95184	0.080183
	1.77152	-0.01226		1.34807	-0.15444		1.95247	0.079161
	1.77252	-0.01226		1.3494	-0.15867		1.95414	0.079161
	1.77352	-0.0113		1.35074	-0.15867		1.95581	0.079927
	1.77452	-0.0113		1.35207	-0.1629		1.95747	0.079927
	1.77618	-0.01212		1.3534	-0.16565		1.95997	0.084269
	1.77652	-0.01295		1.35474	-0.16565		1.96081	0.082481
	1.77751	-0.01295		1.35607	-0.16933		1.96247	0.082481
	1.77852	-0.01405		1.3574	-0.16933		1.96414	0.084779
	1.77951	-0.0135		1.35874	-0.17154		1.96581	0.086822
	1.78102	-0.01474		1.36007	-0.17227		1.96851	0.086056
	1.78152	-0.01474		1.3614	-0.17227		1.96914	0.086056
	1.78252	-0.01364		1.36274	-0.17043		1.97081	0.084524
	1.78352	-0.01364		1.36407	-0.17043		1.97247	0.086056
	1.78452	-0.0135		1.3654	-0.16988		1.97414	0.086056
	1.78618	-0.01267		1.36674	-0.16896		1.97697	0.082226
	1.78666	-0.01267		1.36807	-0.16896		1.97797	0.083503
	1.78752	-0.01281		1.3694	-0.16639		1.97914	0.083503
	1.78852	-0.01281		1.37074	-0.16455		1.98081	0.080183
	1.78952	-0.01281		1.37207	-0.16455		1.98247	0.080183
	1.79102	-0.01281		1.3734	-0.16142		1.98524	0.080183
	1.79152	-0.01405		1.37474	-0.16142		1.98604	0.080949
	1.79252	-0.01405		1.37607	-0.16087		1.98747	0.080949
	1.79352	-0.01378		1.3774	-0.16051		1.98914	0.080183
	1.79452	-0.01336		1.37874	-0.16051		1.99081	0.083247
	1.79618	-0.01254		1.38007	-0.15683		1.99364	0.082736
	1.79652	-0.01254		1.3814	-0.15517		1.99457	0.082736
	1.79752	-0.01281		1.38273	-0.15517		1.99581	0.082226
	1.79852	-0.01281		1.38407	-0.15003		1.99747	0.082226
	1.79952	-0.01378		1.3854	-0.15003		1.99914	0.078651
	1.8011	-0.01405		1.38673	-0.14653		2.00184	0.076608
	1.80154	-0.01405		1.38807	-0.14175		2.00337	0.076608
	1.80252	-0.01391		1.3894	-0.14175		2.00414	0.076608
	1.80352	-0.01391		1.39073	-0.14249		2.00581	0.076608
	1.80452	-0.01391		1.39207	-0.14138		2.00747	0.076608
	1.80618	-0.01226		1.3934	-0.14138		2.01004	0.076608
	1.80652	-0.01143		1.39473	-0.13844		2.01081	0.076608
	1.80752	-0.01143		1.39606	-0.13844		2.01247	0.076608
	1.80852	-0.01157		1.3974	-0.13808		2.01414	0.076608
	1.80952	-0.01157		1.39873	-0.13826		2.01581	0.076608
	1.81102	-0.01061		1.40007	-0.13826		2.01851	0.076608
	1.81152	-0.01047		1.4014	-0.13899		2.01914	0.076608
	1.81252	-0.01047		1.40273	-0.13899		2.02081	0.076608
	1.81352	-0.01171		1.40406	-0.13624		2.02248	0.076608
	1.81452	-0.01074		1.4054	-0.13899		2.02414	0.076608
	1.8161	-0.01102		1.40673	-0.13899		2.02698	0.076608
	1.81654	-0.01102		1.40807	-0.14359		2.02791	0.076608
	1.81752	-0.01198		1.4094	-0.14561		2.02914	0.076608
	1.81852	-0.01198		1.41073	-0.14561		2.03081	0.076608
	1.81952	-0.01102		1.41207	-0.14911		2.03247	0.076608
	1.82106	-0.00964		1.4134	-0.14911		2.0371	0.489779
	1.82152	-0.00992		1.41473	-0.14653		2.03837	0.489779
	1.82252	-0.00992		1.41607	-0.15039		2.03913	0.530637
	1.82352	-0.01047		1.4174	-0.15039		2.03997	0.530637
	1.82452	-0.01047		1.41873	-0.15462		2.0408	0.530637
	1.82606	-0.01074		1.42007	-0.15481		2.04357	0.57175
	1.82652	-0.01019		1.4214	-0.15481		2.0445	0.608266
	1.82752	-0.01019		1.42273	-0.15278		2.0458	0.608266
	1.82852	-0.01019		1.42407	-0.15278		2.04747	0.6361
	1.82952	-0.00813		1.4254	-0.15003		2.04913	0.656529
	1.83106	-0.00882		1.42673	-0.14727		2.05163	0.672617
	1.83152	-0.00882		1.42807	-0.14727		2.05247	0.672617
	1.83252	-0.0095		1.4294	-0.14672		2.05413	0.677213
	1.83352	-0.0095		1.43073	-0.14929		2.0558	0.677213
	1.83452	-0.00937		1.43207	-0.14929		2.05747	0.678234
	1.83622	-0.01061		1.4334	-0.15058		2.06017	0.674915
	1.8367	-0.01006		1.43473	-0.15058		2.06163	0.674915
	1.83752	-0.01006		1.43607	-0.1458		2.06247	0.663168
	1.83852	-0.00895		1.4374	-0.14635		2.06413	0.663168
	1.83952	-0.00895		1.43873	-0.14635		2.0658	0.649379
	1.84102	-0.00909		1.44007	-0.14543		2.0685	0.630482
	1.84152	-0.00909		1.4414	-0.14543		2.06913	0.630482
	1.84252	-0.00909		1.44273	-0.14469		2.0708	0.602648
	1.84352	-0.00909		1.44407	-0.14157		2.07247	0.576346
	1.84452	-0.00923		1.4454	-0.14157		2.07414	0.576346
	1.84622	-0.01033		1.44673	-0.13899		2.0769	0.546214
	1.8467	-0.01033		1.44807	-0.13697		2.0779	0.516337
	1.84752	-0.01019		1.4494	-0.13697		2.07913	0.516337
	1.84852	-0.01019		1.45073	-0.13164		2.0808	0.487226
	1.84952	-0.01088		1.45207	-0.13164		2.08247	0.487226
	1.85126	-0.01006		1.4534	-0.13072		2.08517	0.429004
	1.85174	-0.01006		1.45473	-0.12686		2.0858	0.429004
	1.85252	-0.01033		1.45607	-0.12686		2.08747	0.400914
	1.85352	-0.01033		1.4574	-0.12502		2.08914	0.400914
	1.85452	-0.01033		1.45873	-0.12318		2.0908	0.37691
	1.85614	-0.00964		1.46007	-0.12318		2.0937	0.350864
	1.85652	-0.01047		1.4614	-0.12043		2.09457	0.350864
	1.85752	-0.01047		1.46273	-0.12043		2.0958	0.328137
	1.85852	-0.00909		1.46407	-0.11822		2.09747	0.328137
	1.85952	-0.00909		1.4654	-0.12006		2.09913	0.305921
	1.86102	-0.01074		1.46673	-0.12006		2.10163	0.283194
	1.86152	-0.01074		1.46807	-0.12006		2.10247	0.283194
	1.86252	-0.01047		1.4694	-0.12006		2.10413	0.260977
	1.86352	-0.01047		1.47073	-0.12263		2.1058	0.24157
	1.86452	-0.01074		1.47207	-0.12539		2.10747	0.24157
	1.86626	-0.01088		1.4734	-0.12539		2.11017	0.224972
	1.86674	-0.01088		1.47473	-0.13127		2.1108	0.207607
	1.86752	-0.00992		1.47607	-0.13605		2.11247	0.207607
	1.86852	-0.01088		1.4774	-0.13605		2.11414	0.192541
	1.86952	-0.01088		1.47873	-0.13808		2.1158	0.17773
	1.87114	-0.0113		1.48007	-0.13808		2.1183	0.17773
	1.87158	-0.0113		1.4814	-0.1423		2.11913	0.161387
	1.87252	-0.01267		1.48273	-0.14506		2.1208	0.161387
	1.87352	-0.01226		1.48407	-0.14506		2.12247	0.148108
	1.87452	-0.01226		1.4854	-0.14782		2.12413	0.13866
	1.87626	-0.01198		1.48673	-0.15186		2.12677	0.12768
	1.87674	-0.01198		1.48807	-0.15186		2.12747	0.12768
	1.87752	-0.01198		1.4894	-0.15168		2.12914	0.121551
	1.87852	-0.01157		1.49073	-0.15168		2.1308	0.112358
	1.87952	-0.01102		1.49207	-0.15425		2.13247	0.112358
	1.88114	-0.00978		1.4934	-0.15223		2.13524	0.103165
	1.88158	-0.00978		1.49473	-0.15223		2.1358	0.091419
	1.88252	-0.00964		1.49607	-0.15186		2.13747	0.091419
	1.88352	-0.00964		1.4974	-0.15278		2.13914	0.086822
	1.88452	-0.00827		1.49873	-0.15278		2.1408	0.086822
	1.88614	-0.00758		1.50006	-0.14819		2.14344	0.077374
	1.88658	-0.00758		1.5014	-0.14819		2.14414	0.068947
	1.88752	-0.01033		1.50273	-0.14469		2.1458	0.068947
	1.88852	-0.00992		1.50406	-0.14194		2.14747	0.064095
	1.88952	-0.00992		1.5054	-0.14194		2.14914	0.059499
	1.89102	-0.00895		1.50673	-0.13808		2.15164	0.05337
	1.89152	-0.00895		1.50806	-0.13808		2.15247	0.05337
	1.89252	-0.00895		1.5094	-0.13182		2.15414	0.047497
	1.89352	-0.00868		1.51073	-0.12465		2.1558	0.047497
	1.89452	-0.0084		1.51206	-0.12465		2.15747	0.043666
	1.8961	-0.00923		1.5134	-0.12098		2.16025	0.040857
	1.89654	-0.00923		1.51473	-0.11325		2.16164	0.038049
	1.89752	-0.01019		1.51606	-0.11325		2.16247	0.038049
	1.89852	-0.01019		1.5174	-0.1105		2.16414	0.035495
	1.89952	-0.01102		1.51873	-0.1105		2.1658	0.035495
	1.90102	-0.01185		1.52006	-0.10608		2.1683	0.033707
	1.90152	-0.01185		1.5214	-0.1002		2.16914	0.033707
	1.90252	-0.01212		1.52273	-0.1002		2.1708	0.032431
	1.90352	-0.01267		1.52406	-0.09873		2.17247	0.032431
	1.90452	-0.01267		1.5254	-0.10296		2.17414	0.030388
	1.90602	-0.01198		1.52673	-0.10296		2.17697	0.029366
	1.90652	-0.01047		1.52806	-0.10517		2.17797	0.029366
	1.90752	-0.01047		1.5294	-0.10517		2.17914	0.029366
	1.90852	-0.00992		1.53073	-0.1059		2.1808	0.027579
	1.90952	-0.01047		1.53206	-0.10756		2.18247	0.030643
	1.91102	-0.01102		1.5334	-0.10756		2.18523	0.033452
	1.91152	-0.01102		1.53473	-0.11307		2.1858	0.033452
	1.91252	-0.01088		1.53606	-0.11307		2.18746	0.034474
	1.91352	-0.01088		1.5374	-0.11381		2.18913	0.034474
	1.91452	-0.01006		1.53873	-0.11528		2.1908	0.033707
	1.9161	-0.00978		1.54006	-0.11528		2.19329	0.031665
	1.91652	-0.00978		1.5414	-0.12226		2.19413	0.031665
	1.91752	-0.01116		1.54273	-0.12429		2.19579	0.029366
	1.91852	-0.01171		1.54406	-0.12429		2.19746	0.026302
	1.91952	-0.01171		1.5454	-0.12521		2.19913	0.026302
	1.92102	-0.01226		1.54673	-0.12521		2.20176	0.02477
	1.92152	-0.01116		1.54806	-0.13017		2.20246	0.024259
	1.92252	-0.01116		1.5494	-0.13035		2.20413	0.024259
	1.92352	-0.01171		1.55073	-0.13035		2.2058	0.024004
	1.92452	-0.01185		1.55206	-0.13348		2.20746	0.024004
	1.9261	-0.0113		1.5534	-0.13458		2.21023	0.026302
	1.92652	-0.0113		1.55473	-0.13458		2.2108	0.026302
	1.92752	-0.0124		1.55606	-0.13808		2.21246	0.026302
	1.92852	-0.0124		1.5574	-0.13808		2.21413	0.025536
	1.92952	-0.01378		1.55873	-0.14414		2.2158	0.02477
	1.93114	-0.01364		1.56006	-0.14837		2.2183	0.025791
	1.93158	-0.01364		1.5614	-0.14837		2.21913	0.025791
	1.93252	-0.01267		1.56273	-0.14929		2.2208	0.023238
	1.93352	-0.01391		1.56406	-0.15334		2.22246	0.023238
	1.93452	-0.01391		1.5654	-0.15334		2.22413	0.022216
	1.9361	-0.0124		1.56673	-0.15021		2.2267	0.019663
	1.93652	-0.01309		1.56806	-0.15021		2.22746	0.020173
	1.93752	-0.01309		1.5694	-0.14837		2.22913	0.020173
	1.93852	-0.01364		1.57073	-0.14764		2.2308	0.020939
	1.93952	-0.01364		1.57206	-0.14764		2.23246	0.020939
	1.9411	-0.01157		1.5734	-0.14856		2.2351	0.023748
	1.94152	-0.01185		1.57473	-0.14856		2.23583	0.026047
	1.94252	-0.01185		1.57606	-0.14506		2.23746	0.026047
	1.94352	-0.01006		1.5774	-0.14028		2.23913	0.027323
	1.94452	-0.01047		1.57873	-0.14028		2.2408	0.027323
	1.9461	-0.01074		1.58006	-0.1355		2.24356	0.031154
	1.94652	-0.01074		1.5814	-0.1333		2.24496	0.031154
	1.94752	-0.01033		1.58273	-0.1333		2.2458	0.031154
	1.94852	-0.01033		1.58406	-0.13035		2.24746	0.031154
	1.94952	-0.01019		1.5854	-0.13035		2.24913	0.032175
	1.95102	-0.01033		1.58673	-0.12686		2.25176	0.032941
	1.95152	-0.01033		1.58806	-0.12686		2.2525	0.032941
	1.95252	-0.01006		1.5894	-0.12686		2.25413	0.037538
	1.95352	-0.00978		1.59073	-0.12833		2.2558	0.038304
	1.95452	-0.00978		1.59206	-0.12741		2.25746	0.038304
	1.95614	-0.0095		1.5934	-0.12741		2.26003	0.037282
	1.95659	-0.00909		1.59473	-0.12943		2.26163	0.038049
	1.95752	-0.00909		1.59606	-0.12833		2.26246	0.038049
	1.95852	-0.00937		1.5974	-0.12833		2.26413	0.039581
	1.95952	-0.00895		1.59873	-0.12925		2.2658	0.039581
	1.96102	-0.00937		1.60006	-0.12925		2.26856	0.041113
	1.96152	-0.00937		1.6014	-0.13164		2.2693	0.042134
	1.96252	-0.01033		1.60273	-0.13477		2.2708	0.042134
	1.96352	-0.01033		1.60406	-0.13477		2.27246	0.043411
	1.96452	-0.01074		1.6054	-0.13513		2.27413	0.043666
	1.96615	-0.00964		1.60673	-0.13513		2.27696	0.045199
	1.96659	-0.00964		1.60806	-0.13679		2.27783	0.045199
	1.96752	-0.01006		1.6094	-0.13771		2.27913	0.046475
	1.96852	-0.00964		1.61073	-0.13771		2.2808	0.046475
	1.96952	-0.00964		1.61206	-0.13605		2.28246	0.045454
	1.97115	-0.00909		1.6134	-0.13605		2.28503	0.044177
	1.97159	-0.0095		1.61473	-0.13789		2.2858	0.044177
	1.97252	-0.0095		1.61606	-0.13936		2.28746	0.046986
	1.97352	-0.01116		1.61739	-0.13936		2.28913	0.051072
	1.97452	-0.0113		1.61872	-0.1401		2.2908	0.051072
	1.97615	-0.0113		1.62006	-0.1458		2.29363	0.054902
	1.97662	-0.0113		1.62139	-0.1458		2.29463	0.057456
	1.97752	-0.01102		1.62272	-0.14653		2.2958	0.057456
	1.97852	-0.01102		1.62406	-0.14653		2.29746	0.055668
	1.97952	-0.01116		1.62539	-0.14929		2.29913	0.055668
	1.98115	-0.01033		1.62672	-0.15058		2.30163	0.058222
	1.98152	-0.01033		1.62806	-0.15058		2.30247	0.059499
	1.98252	-0.01088		1.62939	-0.1469		2.30413	0.059499
	1.98352	-0.01143		1.63072	-0.14433		2.3058	0.061286
	1.98452	-0.01143		1.63206	-0.14433		2.30747	0.059754
	1.9861	-0.01226		1.63339	-0.1412		2.30997	0.06384
	1.98658	-0.01322		1.63472	-0.1412		2.31163	0.06384
	1.98752	-0.01322		1.63606	-0.13642		2.31246	0.063584
	1.98852	-0.01336		1.63739	-0.13421		2.31413	0.063584
	1.98952	-0.01267		1.63872	-0.13421		2.3158	0.062563
	1.99102	-0.01212		1.64006	-0.13293		2.3183	0.061542
	1.99152	-0.01212		1.64139	-0.13293		2.31913	0.061542
	1.99252	-0.01281		1.64272	-0.13403		2.3208	0.063329
	1.99352	-0.01281		1.64406	-0.13642		2.32246	0.064095
	1.99452	-0.01419		1.64539	-0.13642		2.32413	0.064095
	1.99602	-0.01378		1.64672	-0.14047		2.32663	0.064095
	1.99652	-0.01378		1.64806	-0.14286		2.32747	0.062308
	1.99752	-0.0135		1.6494	-0.14286		2.32912	0.062308
	1.99852	-0.01322		1.65072	-0.14414		2.33079	0.062563
	1.99952	-0.01322		1.65206	-0.14414		2.33246	0.064095
	2.0011	-0.01364		1.65339	-0.14764		2.33536	0.064606
[truncated: 17,539 more rows]

## Sheet: Figure 4. 
	Figure 4b
	BG505 SOSIP-I53-50NP										BG505					ConM SOSIP-I53-50NP										ConM
							moles	Number of molecules				Number of molecules										moles	Number of molecules				Number of molecules
	Abs	Conc.	RU	(pg/mm2)	pg	g	(g/NP mass)		Log10			Trimer	NP			Abs	Conc.	RU	(pg/mm2)	pg	g	(g/NP mass)		Log10			Trimer	NP
	VRC01	~2nM	160	160	35.84	3.584e-11	3.75052e-18	2.25894e+06	6.3539		VRC01	3.0318e+06	2.25894e+06			VRC01	~2nM	195	195	43.68	4.368e-11	4.89906e-18	2.9507e+06	6.46993		VRC01	5.27446e+06	2.72877e+06
												Trimer	NP					196	196	43.904	4.3904e-11	4.92418e-18	2.96583e+06	6.47215			Trimer	NP
											PGT122	2.08436e+06	2.95074e+06					150	150	33.6	3.36e-11	3.76851e-18	2.26977e+06	6.35598		PGT122	1.35332e+07	9.40442e+06
			Average	160	35.84	3.584e-11	3.75052e-18	2.25894e+06	6.3539			Trimer	NP					Average	180.333	40.3947	4.03947e-11	4.53058e-18	2.72877e+06	6.43268			Trimer	NP
											PGT145	3.08865e+07	2.07822e+07					St. Dev	26.2742	5.88542	5.88542e-12	6.60096e-19	397576	0.0664358		PGT145	2.74827e+07	2.17848e+07
												Trimer	NP														Trimer	NP
											PGT151	2.89916e+07	2.74838e+06													PGT151	1.6795e+07	2.31012e+06
	PGT145	~2nM	1472	1472	329.728	3.29728e-10	3.45048e-17	2.07822e+07	7.31769			Trimer	NP			PGT145	~2nM	1383	1383	309.792	3.09792e-10	3.47456e-17	2.09273e+07	7.32071			Trimer	NP
											VRC34	9.22805e+07	4.87084e+06					1485	1485	332.64	3.3264e-10	3.73082e-17	2.24707e+07	7.35162		VRC34	8.6751e+07	3.41979e+06
												Trimer	NP					1451	1451	325.024	3.25024e-10	3.6454e-17	2.19563e+07	7.34156			Trimer	NP
			Average	1472	329.728	3.29728e-10	3.45048e-17	2.07822e+07	7.31769		3BC315	2.46334e+06	314896					Average	1439.67	322.485	3.22485e-10	3.61693e-17	2.17848e+07	7.33796		3BC315	1.79054e+07	1.24081e+06
																		St. Dev	51.9359	11.6336	1.16336e-11	1.3048e-18	785883	0.0157627
	PGT122	~2nM	175	175	39.2	3.92e-11	4.10213e-18	2.47072e+06	6.39282							PGT122	~2nM	621	621	139.104	1.39104e-10	1.56016e-17	9.39685e+06	6.97298
			243	243	54.432	5.4432e-11	5.69611e-18	3.43077e+06	6.53539									622	622	139.328	1.39328e-10	1.56267e-17	9.41198e+06	6.97368
			Average	209	46.816	4.6816e-11	4.89912e-18	2.95074e+06	6.46411									Average	621.5	139.216	1.39216e-10	1.56142e-17	9.40442e+06	6.97333
			St. Dev	48.0833	10.7707	1.07707e-11	1.12711e-18	678858	0.100811									St. Dev	0.707107	0.158392	1.58392e-13	1.77649e-20	10699.8	0.000494115
	PGT151	~2nM	183	183	40.992	4.0992e-11	4.28966e-18	2.58366e+06	6.41224							PGT151	~2nM	120	120	26.88	2.688e-11	3.0148e-18	1.81582e+06	6.25907
			192	192	43.008	4.3008e-11	4.50063e-18	2.71073e+06	6.43309									117	117	26.208	2.6208e-11	2.93943e-18	1.77042e+06	6.24808
			209	209	46.816	4.6816e-11	4.89912e-18	2.95074e+06	6.46993									221	221	49.504	4.9504e-11	5.55227e-18	3.34413e+06	6.52428
			Average	194.667	43.6053	4.36053e-11	4.56314e-18	2.74838e+06	6.43842									Average	152.667	34.1973	3.41973e-11	3.8355e-18	2.31012e+06	6.34381
			St. Dev	13.2035	2.95759	2.95759e-12	3.09501e-19	186412	0.0292148									St. Dev	59.1974	13.2602	1.32602e-11	1.48724e-18	895764	0.15639
	VRC34	~2nM	222	345	77.28	7.728e-11	8.08707e-18	4.87084e+06	6.6876							VRC34	~2nM	222	222	49.728	4.9728e-11	5.57739e-18	3.35926e+06	6.52624
																		271	271	60.704	6.0704e-11	6.80843e-18	4.10072e+06	6.61286
																		185	185	41.44	4.144e-11	4.64782e-18	2.79938e+06	6.44706
			Average	345	77.28	7.728e-11	8.08707e-18	4.87084e+06	6.6876									Average	226	50.624	5.0624e-11	5.67788e-18	3.41979e+06	6.52872
																		St. Dev	43.1393	9.66321	9.66321e-12	1.0838e-18	652776	0.0829266
	3BC315	~2nM	26	26	5.824	5.824e-12	6.0946e-19	367078	5.56476							3BC315	~2nM	75	75	16.8	1.68e-11	1.88425e-18	1.13489e+06	6.05495
			25	25	5.6	5.6e-12	5.86019e-19	352959	5.54772									90	90	20.16	2.016e-11	2.2611e-18	1.36186e+06	6.13413
			26	15.912	3.56429	3.56429e-12	3.7299e-19	224652	5.35151									81	81	18.144	1.8144e-11	2.03499e-18	1.22568e+06	6.08838
			Average	22.304	4.9961	4.9961e-12	5.22823e-19	314896	5.488									Average	82	18.368	1.8368e-11	2.06012e-18	1.24081e+06	6.09249
			St. Dev	5.55817	1.24503	1.24503e-12	1.30288e-19	78472.3	0.118508									St. Dev	7.54983	1.69116	1.69116e-12	1.89677e-19	114243	0.0397504
	BG505 SOSIP trimer															ConM SOSIP trimer
							moles	Number of molecules														moles	Number of molecules
	Abs	Conc.	RU	(pg/mm2)	pg	g	(g/trimer mass)		Log10							Abs	Conc.	RU	(pg/mm2)	pg	g	(g/trimer mass)		Log10
	VRC01	~2nM	16	8	1.792	1.792e-12	5.03371e-18	3.0318e+06	6.4817							VRC01	~2nM	16	16	3.584	3.584e-12	1.10617e-17	6.66248e+06	6.82364
			15	8	1.792	1.792e-12	5.03371e-18	3.0318e+06	6.4817									15	15	3.36	3.36e-12	1.03704e-17	6.24607e+06	6.79561
			Average	8	1.792	1.792e-12	5.03371e-18	3.0318e+06	6.4817									7	7	1.568	1.568e-12	4.83951e-18	2.91483e+06	6.46461
			St. Dev	0	0	0	0	0	0									Average	12.6667	2.83733	2.83733e-12	8.7572e-18	5.27446e+06	6.69462
																		St. Dev	4.93288	1.10497	1.10497e-12	3.41039e-18	2.05408e+06	0.199683
	PGT145	~2nM	72	81	18.144	1.8144e-11	5.09663e-17	3.0697e+07	7.4871							PGT145	~2nM	72	72	16.128	1.6128e-11	4.97778e-17	2.99812e+07	7.47685
			83	82	18.368	1.8368e-11	5.15955e-17	3.1076e+07	7.49242									83	83	18.592	1.8592e-11	5.73827e-17	3.45616e+07	7.53859
			Average	81.5	18.256	1.8256e-11	5.12809e-17	3.08865e+07	7.48976									43	43	9.632	9.632e-12	2.97284e-17	1.79054e+07	7.25298
			St. Dev	0.707107	0.158392	1.58392e-13	4.44921e-19	267976	0.00376805									Average	66	14.784	1.4784e-11	4.56296e-17	2.74827e+07	7.42281
																		St. Dev	20.664	4.62873	4.62873e-12	1.42862e-17	8.60458e+06	0.150278
	PGT122	~2nM	5	5	1.12	1.12e-12	3.14607e-18	1.89488e+06	6.27758							PGT122	~2nM	33	33	7.392	7.392e-12	2.28148e-17	1.37414e+07	7.13803
			6	6	1.344	1.344e-12	3.77528e-18	2.27385e+06	6.35676									32	32	7.168	7.168e-12	2.21235e-17	1.3325e+07	7.12467
			Average	5.5	1.232	1.232e-12	3.46067e-18	2.08436e+06	6.31717									Average	32.5	7.28	7.28e-12	2.24691e-17	1.35332e+07	7.13135
			St. Dev	0.707107	0.158392	1.58392e-13	4.44921e-19	267976	0.0559896									St. Dev	0.707107	0.158392	1.58392e-13	4.88864e-19	294443	0.00944975
	PGT151	~2nM	75	75	16.8	1.68e-11	4.7191e-17	2.84231e+07	7.45367							PGT151	~2nM	34	34	7.616	7.616e-12	2.35062e-17	1.41578e+07	7.15099
			78	78	17.472	1.7472e-11	4.90787e-17	2.95601e+07	7.47071									33	33	7.392	7.392e-12	2.28148e-17	1.37414e+07	7.13803
			Average	76.5	17.136	1.7136e-11	4.81348e-17	2.89916e+07	7.46219									54	54	12.096	1.2096e-11	3.73333e-17	2.24859e+07	7.35191
			St. Dev	2.12132	0.475176	4.75176e-13	1.33476e-18	803928	0.0120444									Average	40.3333	9.03467	9.03467e-12	2.78848e-17	1.6795e+07	7.21364
																		St. Dev	11.8462	2.65356	2.65356e-12	8.18999e-18	4.93283e+06	0.119916
	VRC34	~2nM	243	243	54.432	5.4432e-11	1.52899e-16	9.2091e+07	7.96422							VRC34	~2nM	225	225	50.4	5.04e-11	1.55556e-16	9.36911e+07	7.9717
			244	244	54.656	5.4656e-11	1.53528e-16	9.247e+07	7.966									228	228	51.072	5.1072e-11	1.5763e-16	9.49403e+07	7.97745
			Average	243.5	54.544	5.4544e-11	1.53213e-16	9.22805e+07	7.96511									172	172	38.528	3.8528e-11	1.18914e-16	7.16216e+07	7.85504
			St. Dev	0.707107	0.158392	1.58392e-13	4.44921e-19	267976	0.00126116									Average	208.333	46.6667	4.66667e-11	1.44033e-16	8.6751e+07	7.93473
																		St. Dev	31.5013	7.0563	7.0563e-12	2.17787e-17	1.31173e+07	0.0690707
	3BC315	~2nM	7	7	1.568	1.568e-12	4.40449e-18	2.65283e+06	6.42371							3BC315	~2nM	41	41	9.184	9.184e-12	2.83457e-17	1.70726e+07	7.2323
			6	6	1.344	1.344e-12	3.77528e-18	2.27385e+06	6.35676									46	46	10.304	1.0304e-11	3.18025e-17	1.91546e+07	7.28227
			Average	6.5	1.456	1.456e-12	4.08989e-18	2.46334e+06	6.39024									42	42	9.408	9.408e-12	2.9037e-17	1.7489e+07	7.24277
			St. Dev	0.707107	0.158392	1.58392e-13	4.44921e-19	267976	0.0473385									Average	43	9.632	9.632e-12	2.97284e-17	1.79054e+07	7.25245
																		St. Dev	2.64575	0.592648	5.92648e-13	1.82916e-18	1.1017e+06	0.0263561
	Figure 4c
	BG505 SOSIP																			ConM SOSIP
	VRC01						PGT121						PGT145							VRC01						PGT122							PGT145
		Blanc	I53-50NP	BG505.SOSIPv5.2	BG505.SOSIPv5.2-I53-50NP			Blanc	I53-50NP	BG505.SOSIPv5.2	BG505.SOSIPv5.2-I53-50NP			Blanc	I53-50NP	BG505.SOSIPv5.2	BG505.SOSIPv5.2-I53-50NP				Blanc	ConM SOSIP.v7	ConM SOSIP.v7-I53-50NP	ConM SOSIP.v7-ferritin			Blanc	ConM SOSIP.v7	ConM SOSIP.v7-I53-50NP	ConM SOSIP.v7-ferritin				Blanc	ConM SOSIP.v7	ConM SOSIP.v7-I53-50NP	ConM SOSIP.v7-ferritin
	Time (s)	normalized Ca+ flux	normalized Ca+ flux	normalized Ca+ flux	normalized Ca+ flux		Time (s)	normalized Ca+ flux	normalized Ca+ flux	normalized Ca+ flux	normalized Ca+ flux		Time (s)	normalized Ca+ flux	normalized Ca+ flux	normalized Ca+ flux	normalized Ca+ flux			Time (s)	normalized Ca+ flux	normalized Ca+ flux	normalized Ca+ flux	normalized Ca+ flux		Time (s)	normalized Ca+ flux	normalized Ca+ flux	normalized Ca+ flux	normalized Ca+ flux			Time (s)	normalized Ca+ flux	normalized Ca+ flux	normalized Ca+ flux	normalized Ca+ flux
	1	1.76418	1.5291	1.54899	1.53034		1	0.69057	0.65366	0.64453	0.65754		1	0.9179	0.948	0.8938	0.9699			1	0.828	0.821	0.8078	0.8138		1	0.8476	0.8614	0.8469	0.8749			1	0.8475	0.8286	0.8575	0.8416
	2	1.78172	1.52865	1.55791	1.5307		2	0.69861	0.65654	0.6446	0.65913		2	0.9228	0.9473	0.8859	0.957			2	0.8276	0.8208	0.8119	0.8114		2	0.8472	0.8636	0.8512	0.8724			2	0.8461	0.8327	0.8575	0.8408
	3	1.76888	1.53109	1.5593	1.53509		3	0.68638	0.65862	0.64643	0.65777		3	0.9591	0.9428	0.8819	0.9569			3	0.8271	0.8178	0.8122	0.8126		3	0.848	0.8629	0.8535	0.8705			3	0.8418	0.8317	0.8583	0.8414
	4	1.77068	1.53157	1.5606	1.53059		4	0.68776	0.65842	0.64527	0.65973		4	0.9191	0.9443	0.888	0.9449			4	0.8266	0.8185	0.8132	0.8138		4	0.8475	0.866	0.8539	0.8695			4	0.844	0.8312	0.8605	0.8407
	5	1.77576	1.53684	1.56035	1.5296		5	0.69263	0.65806	0.64916	0.66031		5	0.9734	0.9374	0.8835	0.9556			5	0.8232	0.8181	0.8163	0.8143		5	0.8516	0.8624	0.8536	0.8703			5	0.8403	0.8271	0.8603	0.8378
	6	1.77235	1.54405	1.5544	1.53277		6	0.68947	0.66121	0.6466	0.65988		6	0.9911	0.9283	0.8846	0.9473			6	0.8263	0.8186	0.8195	0.8105		6	0.8563	0.8669	0.8537	0.8706			6	0.8423	0.8286	0.8586	0.8401
	7	1.77163	1.54141	1.55685	1.53014		7	0.68833	0.66227	0.65	0.6583		7	0.903	0.9307	0.8921	0.9472			7	0.8262	0.8194	0.8185	0.8096		7	0.8498	0.8698	0.8558	0.8707			7	0.8404	0.8306	0.8573	0.8412
	8	1.77558	1.53723	1.55542	1.53365		8	0.69101	0.66464	0.65142	0.6626		8	0.9102	0.9344	0.9152	0.9395			8	0.8283	0.8177	0.8175	0.8131		8	0.8523	0.8694	0.8506	0.8691			8	0.8427	0.8296	0.8555	0.8407
	9	1.76069	1.54108	1.55436	1.53256		9	0.67949	0.66204	0.65229	0.66105		9	0.9081	0.9191	0.9071	0.938			9	0.8277	0.8167	0.8166	0.816		9	0.8535	0.8679	0.8459	0.8716			9	0.8405	0.8236	0.8557	0.8377
	10	1.76154	1.54632	1.55219	1.52739		10	0.6842	0.66483	0.65198	0.66351		10	0.9163	0.9266	0.9084	0.92			10	0.83	0.8176	0.8165	0.8183		10	0.8493	0.8729	0.8412	0.8737			10	0.8464	0.8232	0.8532	0.8367
	11	1.7656	1.54302	1.54836	1.53401		11	0.68691	0.66696	0.65508	0.66276		11	0.9117	0.9326	0.898	0.9153			11	0.8297	0.8154	0.8168	0.8212		11	0.8525	0.8729	0.8377	0.8753			11	0.8454	0.8244	0.8526	0.8382
	12	1.76742	1.5382	1.54283	1.53642		12	0.68244	0.67116	0.6558	0.66519		12	0.9318	0.937	0.9112	0.9248			12	0.8329	0.8163	0.8151	0.8225		12	0.8549	0.8789	0.8394	0.8777			12	0.8448	0.8261	0.8535	0.8379
	13	1.7658	1.53491	1.54485	1.53041		13	0.68845	0.66919	0.65811	0.66566		13	0.9064	0.9293	0.9237	0.9435			13	0.8319	0.8154	0.8137	0.8253		13	0.8513	0.8786	0.8399	0.8776			13	0.845	0.8235	0.8514	0.8364
	14	1.76472	1.53142	1.5393	1.53299		14	0.68467	0.66772	0.65822	0.66778		14	0.9008	0.9383	0.9186	0.9451			14	0.8333	0.8136	0.8137	0.8284		14	0.8584	0.8779	0.8365	0.8782			14	0.8468	0.8234	0.8501	0.8345
	15	1.77206	1.53155	1.54475	1.52948		15	0.68422	0.66729	0.66176	0.66478		15	0.9044	0.9287	0.8928	0.931			15	0.8343	0.8183	0.8139	0.8283		15	0.8589	0.879	0.8396	0.8832			15	0.8466	0.8199	0.8525	0.832
	16	1.76708	1.53041	1.5373	1.5287		16	0.68686	0.67296	0.6622	0.66822		16	0.9036	0.9359	0.8905	0.9315			16	0.8384	0.8195	0.8132	0.8299		16	0.8648	0.883	0.8411	0.8828			16	0.848	0.822	0.8499	0.8324
	17	1.771	1.52617	1.53748	1.53819		17	0.68991	0.67402	0.66404	0.67104		17	0.9126	0.9549	0.8904	0.9355			17	0.837	0.8193	0.8135	0.8295		17	0.8753	0.8796	0.846	0.885			17	0.8458	0.8198	0.8497	0.8334
	18	1.77522	1.52816	1.53578	1.53213		18	0.6931	0.67464	0.66361	0.66869		18	0.9175	0.9475	0.8886	0.97			18	0.8381	0.8231	0.8112	0.8282		18	0.8753	0.8828	0.8472	0.8862			18	0.8458	0.8185	0.8525	0.8341
	19	1.77797	1.52841	1.54067	1.53162		19	0.69339	0.67577	0.66384	0.6656		19	0.9157	0.9412	0.8848	0.9802			19	0.8372	0.8228	0.8094	0.829		19	0.875	0.8819	0.8462	0.8855			19	0.8481	0.8192	0.8498	0.8344
	20	1.77107	1.52901	1.5416	1.53238		20	0.69267	0.67704	0.66725	0.667		20	0.9247	0.9492	0.8888	0.9724			20	0.8353	0.8242	0.8142	0.8307		20	0.8796	0.884	0.848	0.8868			20	0.8466	0.8195	0.8517	0.8363
	21	1.77143	1.52401	1.5366	1.53313		21	0.69772	0.67998	0.66915	0.66859		21	0.9174	0.9396	0.8907	0.9754			21	0.8343	0.8241	0.8137	0.834		21	0.878	0.8897	0.8522	0.8907			21	0.8449	0.8183	0.8525	0.8417
	22	1.76375	1.52967	1.53263	1.53404		22	0.7027	0.68041	0.66937	0.67044		22	0.9312	0.9524	0.8887	0.982			22	0.8323	0.8199	0.8165	0.8344		22	0.8829	0.8924	0.8508	0.8903			22	0.8431	0.8197	0.8475	0.8433
	23	1.76376	1.5291	1.53866	1.54197		23	0.70514	0.6795	0.67275	0.67224		23	0.9238	0.9551	0.886	0.98			23	0.8295	0.8196	0.8145	0.8346		23	0.8814	0.8919	0.8516	0.8961			23	0.846	0.8204	0.85	0.845
	24	1.77372	1.52814	1.53839	1.53624		24	0.70305	0.68168	0.67902	0.67019		24	0.9267	0.9424	0.8858	1.0149			24	0.829	0.8221	0.8164	0.8366		24	0.8781	0.8948	0.8519	0.8967			24	0.8466	0.8232	0.8526	0.8454
	25	1.77028	1.52327	1.53901	1.53592		25	0.70475	0.68386	0.67956	0.67343		25	0.9251	0.9391	0.89	1.0077			25	0.8296	0.8197	0.8237	0.839		25	0.8799	0.8922	0.8552	0.9029			25	0.8439	0.8224	0.8503	0.8456
	26	1.76089	1.52632	1.53981	1.53603		26	0.70743	0.68469	0.68637	0.67484		26	0.9205	0.9321	0.9007	0.9952			26	0.8291	0.8199	0.8244	0.8424		26	0.8848	0.8929	0.8557	0.9044			26	0.842	0.8244	0.8528	0.8491
	27	1.76115	1.52163	1.5347	1.53528		27	0.70847	0.69249	0.6894	0.67905		27	0.9352	0.9256	0.9009	1.0086			27	0.8311	0.8197	0.8204	0.845		27	0.882	0.8934	0.8548	0.9047			27	0.8487	0.8221	0.8528	0.8501
	28	1.76932	1.5253	1.56382	1.53322		28	0.71304	0.69554	0.69319	0.68176		28	0.9419	0.9298	0.9111	1.0092			28	0.8312	0.8233	0.82	0.8458		28	0.8838	0.891	0.8552	0.9038			28	0.8516	0.8237	0.8547	0.847
	29	1.76483	1.52235	1.49975	1.54731		29	0.71046	0.69233	0.69519	0.68336		29		0.9113	0.905	1.0112			29	0.8313	0.8245	0.8184	0.8504		29	0.8837	0.892	0.8596	0.9059			29	0.8552	0.8264	0.8569	0.8476
	30	1.76793	1.52235	1.50884	1.54295		30	0.70567	0.69504	0.69921	0.68311		30		0.9169	0.9126	1.0298			30	0.8306	0.8257	0.8215	0.8531		30	0.8824	0.893	0.861	0.9034			30	0.854	0.8242	0.8566
	31	1.76495	1.52047	1.51755	1.53917		31	0.71041	0.6962	0.69537	0.68335		31		0.9096	0.9171	1.0018			31	0.8311	0.8257	0.8197	0.8557		31	0.8858	0.8933	0.8596	0.9055			31	0.8497	0.8234	0.8554
	32		1.52293	1.52431	1.53824		32	0.70768					32		0.9066					32	0.8306			0.8566		32	0.8863	0.8944					32	0.8529	0.8239	0.8556
	33		1.52296				33	0.708					33							33	0.831					33	0.8868						33	0.8558	0.8203
	34						34	0.71121					34							34						34	0.8959						34	0.8488	0.82
	35						35						35							35						35	0.8948						35
	36						36						36							36						36							36
	37						37						37							37						37							37
	38	1.68386					38						38							38						38							38
	39	1.69856					39			0.66129			39							39						39							39
	40	1.70271					40			0.66663			40							40						40							40
	41	1.69548					41	0.67532	0.65203	0.66852	0.65116		41				0.9131			41						41							41
	42	1.70568					42	0.6844	0.65427	0.67087	0.65254		42		0.9517		0.9027			42						42							42
	43	1.71862		1.48157			43	0.68338	0.66109	0.67599	0.65532		43	0.9476	0.9538	0.8763	0.9059			43						43							43				0.8356
	44	1.72209		1.48486			44	0.68607	0.66143	0.67796	0.65685		44	0.93	0.969	0.894	0.9207			44						44							44	0.8167			0.8363
	45	1.72051		1.4914			45	0.68198	0.65851	0.68185	0.66102		45	0.9358	0.9741	0.8775	0.8842			45						45							45	0.8147			0.8362
	46	1.71748		1.49269	1.46412		46	0.68368	0.65444	0.69068	0.66107		46	0.9183	0.93	0.8822	0.8978			46						46							46	0.8162			0.8389
	47	1.72017		1.47994	1.47499		47	0.68869	0.65355	0.69463	0.66185		47	0.8689	0.9308	0.8814	0.898			47						47							47	0.8184			0.8413
	48	1.71997	1.47285	1.49128	1.47834		48	0.69161	0.65622	0.6965	0.66653		48	0.9108	0.9311	0.9034	0.9025			48						48							48	0.8228			0.8431
	49	1.71827	1.47614	1.49387	1.47319		49	0.69089	0.65773	0.69722	0.67432		49	0.9121	0.9471	0.8942	0.9087			49						49							49	0.8273		0.8444	0.8425
	50	1.71285	1.47872	1.49783	1.48287		50	0.696	0.65755	0.69476	0.68344		50	0.9108	0.9438	0.9033	0.9364			50	0.814	0.805				50	0.87	0.8984	0.966	0.9025			50	0.8284	0.8076	0.8432	0.8427
	51	1.70376	1.48012	1.50247	1.48962		51	0.69228	0.65407	0.70242	0.68952		51	0.92	0.9471	0.8926	0.9329			51	0.8141	0.8058	0.8811	0.8911		51	0.8787	0.9005	0.9682	0.9011			51	0.8289	0.8082	0.8438	0.8445
	52	1.71029	1.51098	1.50312	1.49971		52	0.6934	0.65405	0.70904	0.70983		52	0.9108	0.9524	0.901	0.9583			52	0.8143	0.8085	0.8854	0.8932		52	0.8818	0.9006	0.9723	0.9045			52	0.8308	0.8102	0.8442	0.8487
	53	1.71261	1.48832	1.50511	1.50775		53	0.69268	0.651	0.71039	0.729		53	0.9105	0.932	0.9046	0.9776			53	0.8143	0.8098	0.8879	0.8952		53	0.8838	0.8992	0.9753	0.9034			53	0.8309	0.8088	0.848	0.8475
	54	1.70492	1.48417	1.49957	1.50971		54	0.6948	0.65147	0.70878	0.76269		54	0.91	0.9384	0.9009	1.0009			54	0.8143	0.8132	0.8884	0.899		54	0.8895	0.8964	0.9749	0.8976			54	0.8346	0.8088	0.8485	0.8467
	55	1.70761	1.4975	1.49901	1.50823		55	0.69712	0.64943	0.70782	0.7885		55	0.9151	0.9577	0.8908	1.0327			55	0.8144	0.8149	0.8889	0.9015		55	0.8959	0.8953	0.9787	0.8993			55	0.831	0.8118	0.8528	0.8433
	56	1.70997	1.50008	1.50062	1.51338		56	0.70275	0.65217	0.7082	0.81891		56	0.8857	0.9288	0.9012	1.0799			56	0.8143	0.8187	0.8994	0.9025		56	0.8973	0.9018	0.9887	0.8999			56	0.8296	0.8157	0.8529	0.8442
	57	1.71056	1.50922	1.49726	1.50671		57	0.69889	0.65131	0.72124	0.85892		57	0.8834	0.9376	0.8993	1.0902			57	0.8147	0.8175	0.9018	0.9035		57	0.8979	0.9048	0.9961	0.9077			57	0.8307	0.8165	0.8587	0.8453
	58	1.71109	1.51064	1.49804	1.51342		58	0.6986	0.6519	0.72936	0.91046		58	0.9098	0.9203	0.9011	1.1616			58	0.8148	0.818	0.9129	0.9054		58	0.8998	0.9062	0.9993	0.9113			58	0.8343	0.8171	0.8599	0.8454
	59	1.70959	1.51038	1.4978	1.51568		59	0.69784	0.65305	0.73015	0.9325		59	0.9008	0.9291	0.8953	1.1918			59	0.8151	0.8181	0.9214	0.9089		59	0.9061	0.9103	0.9987	0.9142			59	0.8359	0.8176	0.8627	0.843
	60	1.70858	1.50965	1.49555	1.51816		60	0.70039	0.65687	0.73475	0.96718		60	0.913	0.9355	0.8913	1.2323			60	0.815	0.821	0.9299	0.9148		60	0.9094	0.9095	0.9939	0.9251			60	0.8355	0.8217	0.868	0.8411
	61	1.70659	1.51096	1.49306	1.51526		61	0.69993	0.65504	0.73231	1.007		61	0.9172	0.9414	0.8951	1.2936			61	0.8152	0.8213	0.9328	0.8916		61	0.9103	0.9092	0.9913	0.9315			61	0.8351	0.8234	0.8685	0.8422
	62	1.70087	1.51337	1.49119	1.52127		62	0.70801	0.65801	0.7484	1.0308		62	0.9296	0.919	0.8979	1.3281			62	0.815	0.8233	0.9342	0.9005		62	0.9057	0.9122	0.9987	0.9415			62	0.8345	0.8236	0.8687	0.8482
	63	1.70727	1.51899	1.48927	1.51423		63	0.70389	0.65922	0.76029	1.0711		63	0.9005	0.9364	0.8946	1.3602			63	0.8148	0.8218	0.9364	0.902		63	0.9052	0.91	0.9984	0.9515			63	0.8367	0.8228	0.8707	0.8486
	64	1.70769	1.51472	1.49357	1.51931		64	0.70074	0.65601	0.76807	1.0931		64	0.9101	0.9234	0.8919	1.4159			64	0.8147	0.8241	0.9423	0.856		64	0.9066	0.9139	0.9933	0.9577			64	0.8329	0.8263	0.871	0.8494
	65	1.70492	1.51756	1.49243	1.51993		65	0.70424	0.65967	0.77389	1.1031		65	0.8945	0.92	0.8836	1.4325			65	0.8148	0.8239	0.9421	0.8755		65	0.9086	0.9151	1.0134	0.9631			65	0.8338	0.8259	0.8744	0.848
	66	1.7051	1.5193	1.49802	1.52722		66	0.70746	0.65744	0.78243	1.1393		66	0.898	0.91	0.8897	1.5044			66	0.8146	0.8224	0.9556	0.867		66	0.9035	0.9174	1.0305	0.9724			66	0.8344	0.826	0.8749	0.8494
	67	1.69544	1.51749	1.4899	1.5285		67	0.70769	0.65287	0.78541	1.1764		67	0.8874	0.913	0.8912	1.5227			67	0.8153	0.822	0.9606	0.8867		67	0.9035	0.9157	1.0599	0.978			67	0.8361	0.8283	0.8754	0.8504
	68	1.69297	1.51709	1.49254	1.53433		68	0.71184	0.64969	0.79653	1.1861		68	0.8902	0.9184	0.8897	1.5567			68	0.8153	0.8226	0.9642	0.8855		68	0.9087	0.9185	1.0786	0.9916			68	0.8334	0.83	0.8789	0.8488
	69	1.70163	1.51518	1.49119	1.52867		69	0.70959	0.64706	0.8012	1.2139		69	0.8984	0.9108	0.8921	1.5925			69	0.8156	0.8228	0.9736	0.896		69	0.9097	0.9225	1.0984	1.0015			69	0.8355	0.8312	0.881	0.8465
	70	1.70388	1.52036	1.49597	1.53806		70	0.71105	0.64426	0.8071	1.2332		70	0.901	0.9103	0.8841	1.6127			70	0.8159	0.8222	0.985	0.8988		70	0.9064	0.9256	1.1232	1.0128			70	0.8354	0.8286	0.8812	0.8486
	71	1.69853	1.52117	1.4967	1.54887		71	0.7161	0.64406	0.81088	1.2519		71	0.9135	0.9132	0.8849	1.6344			71	0.8156	0.8215	0.9876	0.9027		71	0.9107	0.9301	1.1197	1.0212			71	0.8359	0.8276	0.8832	0.8481
	72	1.69461	1.51793	1.49737	1.55734		72	0.7154	0.64036	0.82033	1.2663		72	0.9101	0.9193	0.8796	1.6761			72	0.8159	0.8228	0.9986	0.9062		72	0.909	0.9326	1.1345	1.0353			72	0.8327	0.83	0.8854	0.8473
	73	1.68625	1.51243	1.48753	1.56992		73	0.71342	0.63955	0.8283	1.2875		73	0.9042	0.9199	0.9161	1.6632			73	0.8161	0.8237	1.0005	0.9091		73	0.9147	0.9359	1.1604	1.0434			73	0.8354	0.83	0.8929	0.8479
	74	1.68386	1.51054	1.49007	1.58187		74	0.72089	0.63703	0.82575	1.3048		74	0.9096	0.9276	0.9116	1.7074			74	0.8161	0.821	1.0092	0.9131		74	0.9173	0.9453	1.1746	1.054			74	0.8375	0.8291	0.9008	0.8479
	75	1.684	1.50984	1.4892	1.58274		75	0.7219	0.64093	0.83396	1.3204		75	0.9065	0.9223	0.9157	1.7233			75	0.8161	0.8203	1.0011	0.9165		75	0.9205	0.9498	1.201	1.0569			75	0.84	0.8288	0.9058	0.8525
	76	1.68611	1.51804	1.49192	1.59819		76	0.72344	0.64168	0.8445	1.3285		76	0.9071	0.9402	0.9102	1.74			76	0.8164	0.8192	1.0091	0.9208		76	0.9255	0.9552	1.2203	1.0721			76	0.8407	0.8297	0.9133	0.8534
	77	1.6776	1.51255	1.49421	1.62301		77	0.72689	0.64039	0.86165	1.3211		77	0.90752	0.965	0.9121	1.7465			77	0.817	0.822	1.0091	0.9214		77	0.9312	0.9558	1.2397	1.0824			77	0.8389	0.8332	0.9263	0.8541
	78	1.67928	1.51833	1.49027	1.63443		78	0.7235	0.64164	0.87937	1.328		78	0.9082	0.9398	0.9128	1.7756			78	0.8193	0.826	1.0092	0.9221		78	0.9294	0.9598	1.2601	1.0901			78	0.8425	0.8343	0.9337	0.8559
	79	1.68343	1.51766	1.48972	1.65884		79	0.72697	0.64275	0.88209	1.3468		79	0.9108	0.9498	0.9395	1.7859			79	0.821	0.8276	1.0122	0.923		79	0.9317	0.96	1.2708	1.098			79	0.8415	0.8331	0.9541	0.8602
	80	1.68296	1.51772	1.49552	1.67148		80	0.72942	0.64351	0.88454	1.3631		80	0.9043	0.9523	0.92	1.7993			80	0.8225	0.8291	1.0292	0.9253		80	0.9309	0.9616	1.2878	1.1159			80	0.841	0.8353	0.9655	0.8606
	81	1.68422	1.51758	1.49814	1.68093		81	0.72532	0.64407	0.89858	1.3728		81	0.9001	0.9462	0.9147	1.8119			81	0.826	0.8307	1.0393	0.9287		81	0.9303	0.9671	1.2986	1.1275			81	0.8397	0.8335	0.9781	0.8665
	82	1.69006	1.52116	1.49648	1.71015		82	0.72764	0.63989	0.91852	1.3803		82	0.9001	0.9662	0.9161	1.8471			82	0.8308	0.8323	1.0433	0.9318		82	0.9244	0.9734	1.3064	1.1476			82	0.8395	0.838	0.9986	0.8651
	83	1.68885	1.5171	1.49926	1.73466		83	0.72848	0.64254	0.94227	1.3851		83	0.9015	0.9615	0.9083	1.8516			83	0.8351	0.8348	1.0594	0.9314		83	0.9201	0.9691	1.312	1.1494			83	0.8395	0.8384	1.0193	0.8664
	84	1.69343	1.52194	1.49491	1.75189		84	0.72398	0.64205	0.93169	1.4087		84	0.9005	0.9414	0.8979	1.8706			84	0.836	0.8362	1.064	0.9347		84	0.9173	0.9757	1.3084	1.163			84	0.843	0.836	1.0334	0.8672
	85	1.70122	1.52159	1.49602	1.76541		85	0.72486	0.64432	0.93641	1.4103		85	0.9321	0.943	0.9042	1.8525			85	0.8396	0.8344	1.0741	0.9387		85	0.9201	0.9739	1.3286	1.1733			85	0.8467	0.8339	1.052	0.8682
	86	1.70442	1.51807	1.50249	1.78333		86	0.72766	0.64246	0.94323	1.4333		86	0.937	0.9384	0.9114	1.8868			86	0.8457	0.834	1.0846	0.9403		86	0.9236	0.9811	1.3518	1.1806			86	0.849	0.8371	1.061	0.8663
	87	1.70096	1.51463	1.49913	1.80193		87	0.73046	0.64128	0.9586	1.4393		87	0.9335	0.9453	0.9166	1.8836			87	0.8485	0.8309	1.0949	0.9402		87	0.9281	0.9844	1.3525	1.1923			87	0.8479	0.8366	1.0767	0.8687
	88	1.69954	1.51832	1.49729	1.82513		88	0.72944	0.64269	0.97665	1.4495		88	0.9305	0.9465	0.9226	1.9088			88	0.8465	0.8336	1.1042	0.9404		88	0.9336	0.9869	1.3735	1.2043			88	0.8478	0.8386	1.1042	0.8692
	89	1.7043	1.51178	1.49725	1.85509		89	0.72865	0.6456	0.984	1.4476		89	0.9308	0.9284	0.9259	1.9273			89	0.8457	0.8364	1.1155	0.9402		89	0.9445	0.9858	1.3984	1.2145			89	0.851	0.8355	1.1189	0.8696
	90	1.70668	1.51562	1.50175	1.88015		90	0.73011	0.64498	0.97565	1.4495		90	0.9117	0.947	0.904	1.9268			90	0.8473	0.8351	1.126	0.9428		90	0.9534	0.9953	1.4159	1.2381			90	0.8523	0.8371	1.1353	0.8737
	91	1.70789	1.52161	1.50936	1.91485		91	0.73158	0.64861	0.98647	1.4562		91	0.9044	0.936	0.9169	1.9139			91	0.8504	0.8343	1.1461	0.9422		91	0.9595	1.0004	1.439	1.2426			91	0.8539	0.8413	1.1535	0.8754
	92	1.70386	1.52037	1.51345	1.95465		92	0.73367	0.65024	0.99823	1.4871		92	0.917	0.9492	0.9248	1.9368			92	0.8496	0.8331	1.1472	0.9411		92	0.9585	1.0033	1.4429	1.2633			92	0.8501	0.8451	1.1737	0.8763
	93	1.69871	1.52004	1.50977	1.96835		93	0.7348	0.64893	1.0079	1.4761		93	0.9193	0.9562	0.9392	1.913			93	0.8482	0.8322	1.1435	0.9428		93	0.9592	1.0042	1.4403	1.2836			93	0.851	0.8444	1.2039	0.8812
	94	1.69915	1.51829	1.51317	2.00105		94	0.73114	0.65206	1.0225	1.4856		94	0.9112	0.9607	0.9327	1.9426			94	0.8488	0.8365	1.1545	0.9433		94	0.9621	1.0103	1.4525	1.2845			94	0.8539	0.8487	1.2361	0.8831
	95	1.70851	1.51763	1.51133	2.02692		95	0.73281	0.65298	1.0237	1.4907		95	0.9127	0.9562	0.9275	1.9655			95	0.8517	0.8365	1.1543	0.9442		95	0.9621	1.0113	1.4535	1.2879			95	0.8562	0.8514	1.2574	0.8844
	96	1.71194	1.5231	1.51606	2.06214		96	0.73644	0.65821	1.0312	1.4896		96	0.9205	0.9707	0.9056	1.94			96	0.8555	0.835	1.1658	0.9496		96	0.955	1.0167	1.4469	1.2947			96	0.8547	0.8506	1.2892	0.8906
	97	1.70519	1.52792	1.51529	2.07951		97	0.73377	0.66244	1.0357	1.4966		97	0.9017	0.9662	0.9193	1.9415			97	0.8569	0.8365	1.1647	0.9512		97	0.9551	1.0191	1.4487	1.2894			97	0.8572	0.8489	1.3114	0.8912
	98	1.70631	1.52855	1.5148	2.09853		98	0.73397	0.66646	1.0469	1.4853		98	0.9043	0.959	0.9182	1.9395			98	0.858	0.8363	1.1898	0.9519		98	0.9578	1.02	1.4532	1.2978			98	0.8583	0.8467	1.3409	0.8902
	99	1.70826	1.52569	1.51022	2.10406		99	0.7387	0.66321	1.063	1.4937		99	0.914	0.9794	0.9338	1.9696			99	0.8594	0.8382	1.1981	0.9545		99	0.9661	1.0247	1.4781	1.3083			99	0.8603	0.8465	1.3735	0.8927
	100	1.71073	1.5255	1.50998	2.1374		100	0.73648	0.66882	1.082	1.5072		100	0.9373	0.9701	0.9285	1.9587			100	0.8582	0.8425	1.1987	0.9583		100	0.9696	1.0373	1.4791	1.3115			100	0.862	0.8488	1.4013	0.8983
	101	1.72134	1.5332	1.50789	2.16714		101	0.74144	0.66796	1.0871	1.5121		101	0.9319	0.9554	0.9152	1.9583			101	0.8589	0.8435	1.2099	0.9618		101	0.9686	1.0411	1.4945	1.3158			101	0.8666	0.848	1.4218	0.8985
	102	1.72444	1.53108	1.51086	2.17713		102	0.74181	0.67069	1.0957	1.5062		102	0.9603	0.9639	0.9116	1.9648			102	0.8593	0.8436	1.2098	0.9658		102	0.9709	1.0469	1.505	1.3251			102	0.8636	0.8449	1.4314	0.8976
	103	1.71833	1.53569	1.51449	2.19703		103	0.74314	0.67079	1.0944	1.4981		103	0.9457	0.9473	0.9162	1.9709			103	0.8597	0.8476	1.2101	0.9649		103	0.9735	1.0501	1.516	1.3369			103	0.8669	0.8474	1.4335	0.9034
	104	1.71563	1.53419	1.51699	2.24917		104	0.74341	0.67219	1.1025	1.5113		104	0.9551	0.9522	0.9307	1.9725			104	0.8591	0.8481	1.2101	0.9672		104	0.9782	1.0579	1.5149	1.3495			104	0.866	0.8517	1.4394	0.9045
	105	1.71514	1.5358	1.51792	2.28953		105	0.74739	0.67164	1.1232	1.5495		105	0.9616	0.9632	0.9526	1.9882			105	0.8616	0.8476	1.2202	0.9702		105	0.9797	1.0629	1.5302	1.3619			105	0.8646	0.8544	1.4595	0.9092
	106	1.71466	1.53771	1.52346	2.31564		106	0.75086	0.67476	1.1286	1.549		106	0.9453	0.9583	0.9419	1.9626			106	0.8615	0.8473	1.2345	0.9703		106	0.9812	1.0728	1.5272	1.3598			106	0.8658	0.8543	1.4607	0.9201
	107	1.72463	1.53888	1.52261	2.36796		107	0.75086	0.67216	1.1368	1.5468		107	0.9554	0.9555	0.9459	1.977			107	0.8652	0.8464	1.245	0.9737		107	0.9861	1.0674	1.5517	1.3681			107	0.8671	0.8533	1.4695	0.9169
	108	1.7255	1.5385	1.52645	2.35756		108	0.75192	0.67518	1.1445	1.5483		108	0.9737	0.9588	0.9445	1.9806			108	0.8668	0.8444	1.2486	0.9746		108	0.9898	1.0667	1.5679	1.3688			108	0.8657	0.8526	1.4866	0.9198
	109	1.71851	1.54146	1.52491	2.42046		109	0.75927	0.67434	1.1421	1.5422		109	0.971	0.958	0.9556	1.9776			109	0.87	0.8464	1.253	0.9758		109	0.9933	1.0694	1.5857	1.3796			109	0.8699	0.8536	1.5014	0.9201
	110	1.72004	1.54032	1.52635	2.45729		110	0.75613	0.67868	1.1518	1.5634		110	0.9744	0.9597	0.9609	1.9657			110	0.87	0.8447	1.2664	0.9785		110	1.0028	1.0759	1.5894	1.3785			110	0.8717	0.8563	1.5302	0.922
	111	1.71975	1.54732	1.52458	2.44908		111	0.76202	0.6747	1.1662	1.5614		111	0.9633	0.9581	0.9564	1.9669			111	0.873	0.8449	1.2693	0.9808		111	1.0089	1.0781	1.6148	1.4076			111	0.873	0.8545	1.5578	0.9272
	112	1.72258	1.54551	1.52089	2.48746		112	0.76825	0.67306	1.1865	1.5596		112	0.9636	0.9658	0.9522	1.9721			112	0.8709	0.8483	1.2723	0.9825		112	1.0012	1.0944	1.6087	1.4187			112	0.8759	0.855	1.5827	0.9325
	113	1.72934	1.54044	1.51509	2.54162		113	0.76825	0.67464	1.2006	1.5734		113	0.9646	0.9716	0.9599	1.971			113	0.8725	0.8537	1.2808	0.9875		113	1.0016	1.0978	1.6073	1.4358			113	0.8747	0.8575	1.5987	0.9286
	114	1.72852	1.54486	1.51473	2.53285		114	0.76997	0.67514	1.1988	1.581		114	0.9737	0.9649	0.9509	1.9619			114	0.8715	0.8544	1.2873	0.9892		114	1.0024	1.1038	1.5992	1.4348			114	0.8775	0.8619	1.6174	0.9376
	115	1.71369	1.54229	1.52105	2.54684		115	0.77105	0.67704	1.2006	1.5807		115	0.9733	0.9636	0.96	1.9654			115	0.8722	0.8586	1.2961	0.9962		115	1.003	1.1125	1.5857	1.4596			115	0.8747	0.8651	1.6254	0.9489
	116	1.71938	1.53941	1.52191	2.59348		116	0.77145	0.68191	1.2219	1.5918		116	0.9548	0.9591	0.9453	1.944			116	0.8697	0.8585	1.3018	1.0019		116	1.0034	1.1212	1.5798	1.4554			116	0.875	0.8675	1.6523	0.9604
	117	1.7196	1.53995	1.51651	2.59388		117	0.77478	0.67625	1.2355	1.5881		117	0.9536	0.9628	0.941	1.9702			117	0.8709	0.8569	1.3125	1.0037		117	1.0034	1.1275	1.5889	1.4706			117	0.876	0.867	1.6623	0.9637
	118	1.71835	1.53884	1.52863	2.67304		118	0.78064	0.67652	1.2475	1.6027		118	0.9659	0.9712	0.9504	1.9705			118	0.8695	0.8577	1.321	1.0075		118	1.0035	1.1343	1.6101	1.4488			118	0.8785	0.8703	1.6933	0.9717
	119	1.71792	1.53654	1.5312	2.68617		119	0.77471	0.68373	1.2414	1.6187		119	0.9619	0.9761	0.9507	1.9568			119	0.8705	0.8576	1.3268	1.0107		119	1.0043	1.1196	1.6156	1.456			119	0.8792	0.8729	1.6948	0.9853
	120	1.72078	1.54877	1.53183	2.69661		120	0.77139	0.68672	1.2493	1.6118		120	0.9654	0.9586	0.9418	1.9627			120	0.8731	0.8553	1.3318	1.0175		120	1.0047	1.1217	1.6509	1.4522			120	0.8821	0.8722	1.7161	0.9926
	121	1.71252	1.54675	1.53722	2.6971		121	0.77482	0.68946	1.2636	1.6153		121	0.955	0.9593	0.943	1.986			121	0.8763	0.8555	1.3389	1.0203		121	1.0047	1.1221	1.668	1.473			121	0.8789	0.8731	1.7216	0.9995
	122	1.71608	1.5458	1.5354	2.78324		122	0.77928	0.687	1.2752	1.6251		122	0.9627	0.9728	0.9359	1.9678			122	0.8747	0.8575	1.3385	1.0213		122	1.0051	1.1239	1.6725	1.4758			122	0.8816	0.8703	1.7413	0.9939
	123	1.72387	1.54693	1.53928	2.75553		123	0.77755	0.68419	1.268	1.6242		123	0.973	0.9715	0.9657	2.0002			123	0.8774	0.8584	1.3494	1.02		123	1.0055	1.1302	1.6753	1.4806			123	0.8847	0.8729	1.7568	1.0014
	124	1.72028	1.54811	1.54283	2.82017		124	0.78423	0.69011	1.2679	1.6343		124	0.9759	0.9767	0.9679	1.994			124	0.8771	0.8613	1.3502	1.0243		124	1.0055	1.1346	1.6802	1.4874			124	0.8812	0.873	1.7864	1.0015
	125	1.72111	1.56107	1.53503	2.82186		125	0.7843	0.69378	1.2715	1.634		125	0.9792	0.9777	0.9538	1.985			125	0.8791	0.8644	1.3539	1.0238		125	1.0062	1.1416	1.6708	1.4978			125	0.8817	0.8722	1.7992	1.0057
	126	1.72999	1.5667	1.53421	2.8265		126	0.78759	0.69407	1.2835	1.6425		126	0.9821	0.9843	0.95	1.9815			126	0.8811	0.8669	1.3647	1.0323		126	1.007	1.154	1.6847	1.502			126	0.8808	0.8707	1.8169	1.0033
	127	1.72105	1.56189	1.539	2.8397		127	0.78972	0.69674	1.2898	1.6492		127	0.9912	0.9825	0.9587	1.9893			127	0.881	0.8656	1.3712	1.0325		127	1.0071	1.1596	1.6776	1.5068			127	0.883	0.8712	1.8411	1.0054
	128	1.72655	1.55848	1.54785	2.86511		128	0.78542	0.69892	1.2941	1.6622		128	1.0676	1.0005	0.9726	1.9636			128	0.882	0.8689	1.371	1.0326		128	1.0073	1.171	1.688	1.4992			128	0.8877	0.8741	1.8496	1.0053
	129	1.73593	1.56193	1.54155	2.87837		129	0.78891	0.70578	1.3002	1.6458		129	1.0707	1.0036	0.9722	2.014			129	0.8894	0.8685	1.3814	1.0365		129	1.0076	1.1771	1.6992	1.4972			129	0.8913	0.8773	1.8567	1.0156
	130	1.73479	1.56678	1.5418	2.93576		130	0.79875	0.71131	1.3108	1.6623		130	1.0737	1.0315	0.9489	1.9728			130	0.8915	0.8717	1.3839	1.0436		130	1.0077	1.1796	1.7085	1.5199			130	0.8922	0.8785	1.8734	1.0187
	131	1.73787	1.5748	1.54132	2.93645		131	0.79708	0.71179	1.3237	1.6662		131	1.0349	1.0164	0.9392	1.9589			131	0.8912	0.8709	1.3917	1.0498		131	1.0079	1.1867	1.7023	1.5184			131	0.8984	0.8781	1.8753	1.0274
	132	1.73946	1.56685	1.55044	2.92853		132	0.78735	0.71332	1.3318	1.6761		132	1.0268	0.9987	0.9435	1.9601			132	0.8903	0.8705	1.3957	1.058		132	1.008	1.1844	1.6928	1.5232			132	0.8997	0.8796	1.8739	1.0283
	133	1.73293	1.5658	1.55786	2.95611		133	0.78866	0.71986	1.3438	1.6742		133	1.0796	0.9926	0.9479	1.9754			133	0.8904	0.8731	1.4034	1.0556		133	1.0078	1.1888	1.7092	1.5215			133	0.9056	0.8843	1.882	1.0338
	134	1.74523	1.57036	1.56111	2.98097		134	0.79252	0.72292	1.341	1.6945		134	1.0739	1.0007	0.9462	1.962			134	0.892	0.8737	1.4098	1.0558		134	1.0085	1.1934	1.7012	1.5333			134	0.9116	0.8881	1.9042	1.0386
	135	1.74706	1.57575	1.5555	3.02835		135	0.80153	0.72652	1.346	1.6828		135	1.0814	1.0095	0.9392	1.9674			135	0.89	0.8744	1.4237	1.0635		135	1.0084	1.1943	1.7005	1.5549			135	0.9097	0.8868	1.9195	1.0455
	136	1.74176	1.57982	1.56507	3.01796		136	0.80503	0.72652	1.3709	1.703		136	1.0712	1.038	0.9641	1.9579			136	0.8855	0.8755	1.4336	1.0638		136	1.009	1.2048	1.7202	1.5527			136	0.9103	0.8885	1.9344	1.0525
	137	1.74244	1.57458	1.56968	3.07372		137	0.8004	0.72483	1.3706	1.7033		137	1.0324	0.981	0.9606	1.963			137	0.8831	0.8754	1.4435	1.0641		137	1.0099	1.2067	1.7281	1.5609			137	0.9154	0.8874	1.9518	1.0483
	138	1.74404	1.57705	1.57595	3.0937		138	0.79923	0.72712	1.3793	1.7036		138	1.0018	0.9629	0.9786	1.9677			138	0.8853	0.8764	1.4466	1.064		138	1.0011	1.2038	1.7394	1.5764			138	0.9124	0.8911	1.9565	1.0473
	139	1.74425	1.57712	1.56825	3.14452		139	0.80904	0.7321	1.3868	1.711		139	1.0026	0.9782	0.9784	1.967			139	0.8852	0.8779	1.4561	1.0632		139	1.0023	1.2079	1.7468	1.5773			139	0.9155	0.8919	1.9546	1.0564
	140	1.74814	1.58087	1.5702	3.1845		140	0.81744	0.73757	1.3958	1.7375		140	0.9982	0.9797	0.977	1.9543			140	0.8842	0.8776	1.4576	1.0668		140	1.0024	1.2171	1.7371	1.5806			140	0.9169	0.8915	1.9717	1.0626
	141	1.74522	1.58758	1.57639	3.16906		141	0.81594	0.73887	1.4146	1.7278		141	0.9999	0.9946	0.9988	1.9832			141	0.884	0.8803	1.4629	1.0709		141	1.0013	1.2262	1.7443	1.5839			141	0.916	0.8936	1.9619	1.0738
	142	1.74761	1.58368	1.57962	3.18537		142	0.81868	0.74475	1.4231	1.7129		142	1.0158	1.0041	0.994	1.985			142	0.8871	0.8808	1.4697	1.0724		142	1.0014	1.2366	1.7374	1.5767			142	0.9177	0.8977	1.9635	1.0752
	143	1.75033	1.57449	1.58338	3.24953		143	0.8164	0.75168	1.4269	1.7097		143	1.0376	0.9865	0.9988	1.9759			143	0.8875	0.8809	1.4757	1.0765		143	1.0015	1.2357	1.7255	1.5993			143	0.9209	0.8977	1.9737	1.0711
	144	1.7508	1.57658	1.57787	3.25605		144	0.81806	0.76185	1.4505	1.7181		144	1.0186	0.9885	1.003	1.9671			144	0.8889	0.8778	1.4835	1.0797		144	1.0016	1.2509	1.7211	1.591			144	0.9212	0.9003	1.9632	1.0858
	145	1.7546	1.57349	1.5804	3.22011		145	0.82507	0.7563	1.4517	1.7402		145	1.0022	1.0012	0.9884	1.9743			145	0.8892	0.8796	1.4923	1.0864		145	1.0016	1.2614	1.7124	1.5849			145	0.9295	0.9012	1.9736	1.0989
	146	1.75556	1.58334	1.59271	3.22235		146	0.83134	0.76636	1.4588	1.7439		146	1.0102	0.9979	0.9955	1.9827			146	0.8947	0.8789	1.4931	1.0906		146	1.0015	1.2664	1.7268	1.6009			146	0.9296	0.9056	1.9974	1.0996
	147	1.75747	1.58183	1.59752	3.18139		147	0.83293	0.76966	1.4581	1.7299		147	1.0104	1.0018	0.99	1.993			147	0.8961	0.8776	1.4981	1.0958		147	1.0015	1.2752	1.7363	1.6065			147	0.9323	0.9111	2.0036	1.109
	148	1.75333	1.57549	1.59156	3.23973		148	0.83866	0.77841	1.4578	1.7299		148	1.0186	1.0217	0.9782	1.9662			148	0.8943	0.8812	1.5091	1.0979		148	1.0015	1.2834	1.7516	1.6173			148	0.9349	0.911	2.0248	1.1052
	149	1.75187	1.57968	1.60271	3.24065		149	0.83942	0.78007	1.4769	1.7313		149	1.0343	1.0254	0.9915	1.9973			149	0.8942	0.8829	1.509	1.0979		149	1.0015	1.2924	1.7616	1.6116			149	0.9394	0.9072	2.0524	1.1157
	150	1.75643	1.57964	1.60406	3.22378		150	0.84448	0.77649	1.4879	1.7554		150	1.0115	1.0084	0.992	1.9839			150	0.8938	0.8841	1.5198	1.1007		150	1.0016	1.2887	1.7759	1.6036			150	0.943	0.9093	2.0509	1.1323
	151	1.7644	1.58445	1.61392	3.24502		151	0.84961	0.77383	1.48	1.7702		151	1.0047	1.0087	1.0039	1.9932			151	0.8933	0.8861	1.5165	1.1034		151	1.0017	1.2884	1.7808	1.6088			151	0.9471	0.9143	2.0835	1.1405
	152	1.7617	1.59141	1.60906	3.31232		152	0.85498	0.78626	1.4853	1.7674		152	1.0154	1.0021	1.0015	1.9944			152	0.8947	0.8881	1.5257	1.1025		152	1.0018	1.2877	1.8004	1.6175			152	0.9452	0.9145	2.0742	1.1496
	153	1.75601	1.58432	1.61286	3.29234		153	0.85801	0.78573	1.4973	1.7806		153	1.0128	1.02	1.0104	1.9886			153	0.8928	0.8916	1.5359	1.109		153	1.0084	1.2948	1.7911	1.6141			153	0.9478	0.9154	2.0706	1.1561
	154	1.75305	1.60107	1.62436	3.36711		154	0.86194	0.7919	1.4925	1.792		154	1.0335	1.0312	1.01	1.9812			154	0.8937	0.8939	1.5406	1.1103		154	1.0095	1.2968	1.7936	1.6159			154	0.9472	0.9113	2.0739	1.1529
	155	1.76188	1.59506	1.62389	3.3268		155	0.86813	0.79691	1.499	1.7841		155	1.0333	1.0255	1.0223	1.9949			155	0.8999	0.8947	1.5453	1.1141		155	1.009	1.295	1.7927	1.6008			155	0.9502	0.9119	2.075	1.1689
	156	1.76423	1.59366	1.62866	3.33757		156	0.87184	0.79888	1.5116	1.8062		156	1.0195	1.0271	1.0362	1.9827			156	0.8996	0.895	1.5611	1.119		156	1.0095	1.2927	1.7839	1.6141			156	0.9516	0.9173	2.0757	1.1746
	157	1.76628	1.5948	1.63097	3.38225		157	0.87474	0.80551	1.5089	1.8021		157	1.042	1.0253	1.039	1.9816			157	0.906	0.8944	1.562	1.1217		157	1.0099	1.3141	1.7703	1.6159			157	0.9513	0.9213	2.0914	1.1768
	158	1.76091	1.59044	1.63287	3.42602		158	0.87527	0.81392	1.5097	1.8022		158	1.0359	1.0414	1.039	1.9927			158	0.9092	0.895	1.5723	1.1252		158	1.0094	1.3102	1.7667	1.6229			158	0.9477	0.9213	2.0776	1.1819
	159	1.76063	1.59793	1.63536	3.4065		159	0.87779	0.81558	1.5249	1.8213		159	1.0407	1.0673	1.0379	1.9909			159	0.908	0.8957	1.5743	1.1321		159	1.0015	1.3315	1.7611	1.6214			159	0.9536	0.9229	2.0972	1.1784
	160	1.75959	1.60892	1.64134	3.43029		160	0.88445	0.81912	1.5171	1.8209		160	1.0609	1.0531	1.0292	1.9791			160	0.9101	0.8959	1.5824	1.1356		160	1.0012	1.3433	1.7802	1.6276			160	0.9547	0.923	2.1246	1.1823
	161	1.77065	1.60301	1.62544	3.44258		161	0.88794	0.82294	1.5407	1.8111		161	1.0556	1.0529	1.0433	2.0075			161	0.9134	0.8969	1.5938	1.1419		161	1.0018	1.351	1.795	1.6376			161	0.9537	0.9268	2.1332	1.1829
	162	1.7719	1.60056	1.64693	3.49562		162	0.88629	0.82922	1.5333	1.8151		162	1.0524	1.0506	1.0451	2.022			162	0.9118	0.8955	1.6019	1.1493		162	1.0031	1.3608	1.7897	1.6558			162	0.9517	0.9347	2.128	1.1887
	163	1.77066	1.5976	1.65193	3.51641		163	0.88899	0.82911	1.5322	1.8041		163	1.066	1.0436	1.0401	2.0185			163	0.9139	0.8941	1.6086	1.1513		163	1.0039	1.3632	1.8045	1.6676			163	0.9563	0.9356	2.138	1.1904
	164	1.77201	1.60119	1.65645	3.57788		164	0.88966	0.83598	1.5382	1.8107		164	1.0572	1.0479	1.0498	2.027			164	0.9104	0.895	1.6149	1.1585		164	1.0041	1.3649	1.8056	1.6853			164	0.9565	0.9372	2.1461	1.1962
	165	1.77853	1.6121	1.65075	3.57532		165	0.89083	0.83559	1.5633	1.818		165	1.0636	1.0582	1.0433	2.0203			165	0.9105	0.8982	1.6264	1.1659		165	1.0046	1.3758	1.8154	1.6752			165	0.9649	0.941	2.145	1.2037
	166	1.77836	1.61021	1.65544	3.55086		166	0.89583	0.84242	1.5762	1.823		166	1.0587	1.0584	1.0511	2.0215			166	0.916	0.8991	1.6328	1.1658		166	1.0042	1.3726	1.8111	1.673			166	0.9635	0.9443	2.1527	1.2035
	167	1.79035	1.61353	1.65725	3.60049		167	0.89835	0.84861	1.5759	1.8119		167	1.0566	1.0647	1.0613	2.0504			167	0.9161	0.9015	1.6309	1.1696		167	1.0036	1.377	1.8042	1.6749			167	0.9654	0.9501	2.1434	1.2045
	168	1.78569	1.60473	1.67281	3.60171		168	0.90626	0.85288	1.5604	1.828		168	1.0775	1.0556	1.0626	2.0646			168	0.9186	0.9035	1.6349	1.1738		168	1.0003	1.376	1.8053	1.6797			168	0.9677	0.9487	2.1416	1.2185
	169	1.78822	1.61311	1.6804	3.60818		169	0.91392	0.84674	1.581	1.8218		169	1.0733	1.0689	1.0623	2.0412			169	0.9204	0.9082	1.6383	1.1728		169	1.0048	1.3801	1.8109	1.6825			169	0.9675	0.9426	2.1579	1.2201
	170	1.79338	1.6184	1.67345	3.59775		170	0.91411	0.85637	1.5852	1.8323		170	1.0739	1.0718	1.0736	2.0491			170	0.9229	0.9119	1.6331	1.1769		170	1.0051	1.3859	1.8201	1.6887			170	0.9684	0.9417	2.1736	1.2333
	171	1.79445	1.61722	1.67527	3.57981		171	0.91334	0.86141	1.6048	1.8317		171	1.0681	1.0906	1.0813	2.064			171	0.9264	0.9154	1.6486	1.1766		171	1.0052	1.3843	1.8175	1.6805			171	0.9722	0.9418	2.1725	1.2378
	172	1.79188	1.61754	1.67489	3.57872		172	0.91834	0.86771	1.621	1.8413		172	1.0767	1.077	1.082	2.0758			172	0.9284	0.9171	1.6503	1.1806		172	1.0066	1.3888	1.82	1.7042			172	0.9709	0.9413	2.1905	1.2397
	173	1.78845	1.62478	1.68271	3.64802		173	0.9236	0.86319	1.6071	1.8526		173	1.0955	1.072	1.085	2.0909			173	0.9289	0.9189	1.6625	1.184		173	1.0094	1.3887	1.8433	1.7237			173	0.9741	0.9426	2.1909	1.2537
	174	1.79067	1.62332	1.67294	3.62908		174	0.92593	0.8654	1.5981	1.876		174	1.0971	1.0657	1.0848	2.1203			174	0.932	0.9176	1.6746	1.183		174	1.0046	1.3843	1.8418	1.7459			174	0.9771	0.9432	2.1906	1.2599
	175	1.79545	1.63098	1.68948	3.61501		175	0.93269	0.87067	1.6172	1.8712		175	1.098	1.0768	1.09	2.0878			175	0.9305	0.9175	1.6811	1.1889		175	1.0008	1.3949	1.8186	1.7479			175	0.9809	0.9529	2.2107	1.2633
	176	1.78977	1.6277	1.69872	3.60606		176	0.93318	0.87716	1.6202	1.8649		176	1.0285	1.0762	1.093	2.1019			176	0.9315	0.9176	1.69	1.1922		176	1.003	1.3878	1.8301	1.7551			176	0.9859	0.9556	2.2182	1.2751
	177	1.78899	1.62332	1.70571	3.63163		177	0.93446	0.88077	1.6416	1.8616		177	1.0222	1.0578	1.1088	2.1177			177	0.9301	0.9216	1.7042	1.1952		177	1.0091	1.3948	1.8327	1.7288			177	0.9894	0.9583	2.2083	1.2757
	178	1.78799	1.63121	1.70042	3.71906		178	0.93755	0.89072	1.6354	1.8757		178	1.0289	1.0686	1.0974	2.1019			178	0.9287	0.9197	1.7025	1.1996		178	1.0047	1.4124	1.855	1.7204			178	0.9927	0.9649	2.2056	1.2755
	179	1.79706	1.63296	1.69226	3.71414		179	0.94399	0.8926	1.6199	1.9032		179	1.0285	1.0878	1.1016	2.1113			179	0.9302	0.9209	1.7139	1.199		179	1.008	1.421	1.8683	1.7263			179	0.9922	0.9645	2.1952	1.2738
	180	1.80296	1.63101	1.69366	3.69555		180	0.94741	0.90856	1.6259	1.9028		180	1.0314	1.0792	1.0995	2.1262			180	0.9315	0.925	1.7164	1.2028		180	1.0012	1.4256	1.8666	1.7235			180	0.9955	0.9701	2.1974	1.2871
	181	1.80247	1.62911	1.71784	3.69771		181	0.96006	0.90216	1.6347	1.8789		181	1.05	1.0678	1.1039	2.1042			181	0.9305	0.9289	1.7231	1.2115		181	1.0037	1.4269	1.8813	1.7087			181	1.0018	0.9676	2.2049	1.3058
	182	1.79688	1.63209	1.71966	3.74376		182	0.96257	0.90352	1.6329	1.8736		182	1.0812	1.0768	1.106	2.0979			182	0.9328	0.9351	1.7222	1.2124		182	1.0084	1.4249	1.8915	1.7215			182	1.0079	0.967	2.1851	1.3044
	183	1.80321	1.6398	1.70411	3.75344		183	0.96196	0.91758	1.6319	1.8932		183	1.1112	1.068	1.116	2.0957			183	0.9356	0.9339	1.7341	1.2177		183	1.0085	1.4297	1.8845	1.7207			183	1.0093	0.9673	2.1619	1.3064
	184	1.80594	1.64815	1.69742	3.79552		184	0.97453	0.92462	1.6269	1.9138		184	1.138	1.0851	1.099	2.08			184	0.9381	0.9313	1.7443	1.2304		184	1.0236	1.4332	1.8881	1.7483			184	1.0097	0.9715	2.1623	1.3059
	185	1.81248	1.64504	1.70957	3.78221		185	0.98139	0.92827	1.6368	1.9027		185	1.1332	1.0761	1.1166	2.109			185	0.9431	0.9362	1.7455	1.2358		185	1.0291	1.4265	1.887	1.7701			185	1.0107	0.9682	2.1605	1.3086
	186	1.80817	1.64289	1.7215	3.81166		186	0.98613	0.94286	1.6424	1.892		186	1.1528	1.0624	1.1113	2.1089			186	0.9451	0.94	1.7524	1.2401		186	1.0381	1.423	1.8843	1.7583			186	1.0151	0.9715	2.1739	1.3191
	187	1.80695	1.64172	1.71809	3.81474		187	0.99408	0.93337	1.6417	1.8896		187	1.1595	1.0886	1.1253	2.1135			187	0.9466	0.941	1.7598	1.2418		187	1.0372	1.4231	1.892	1.7582			187	1.0172	0.9696	2.1818	1.318
	188	1.80955	1.66045	1.71519	3.82816		188	0.99823	0.94538	1.6488	1.8884		188	1.153	1.0902	1.1191	2.0927			188	0.9522	0.9379	1.7684	1.2414		188	1.0358	1.4344	1.8866	1.7576			188	1.0164	0.9719	2.1842	1.3109
	189	1.8179	1.66176	1.71245	3.80999		189	1.0019	0.95149	1.6686	1.91		189	1.1547	1.0938	1.1231	2.0975			189	0.9502	0.9353	1.7772	1.2449		189	1.0401	1.4334	1.8999	1.7459			189	1.0129	0.9724	2.1999	1.3241
	190	1.81868	1.6556	1.72522	3.86144		190	1.0181	0.963	1.6826	1.9063		190	1.1512	1.0995	1.1227	2.1266			190	0.9515	0.9401	1.7804	1.2549		190	1.0433	1.4463	1.9097	1.7523			190	1.0195	0.9824	2.2255	1.3192
	191	1.82357	1.65631	1.73602	3.86673		191	1.0215	0.97303	1.6699	1.8932		191	1.1489	1.1059	1.1442	2.1525			191	0.9539	0.9481	1.7873	1.2555		191	1.0485	1.4442	1.893	1.7506			191	1.0207	0.9827	2.2246	1.3306
	192	1.83081	1.65929	1.7295	3.89262		192	1.0172	0.98255	1.6684	1.9093		192	1.1609	1.1147	1.1524	2.1366			192	0.9516	0.9465	1.8007	1.2613		192	1.0547	1.4569	1.9012	1.7596			192	1.0244	0.985	2.2395	1.3289
	193	1.82733	1.67255	1.73006	3.89062		193	1.023	0.98011	1.6787	1.9067		193	1.1697	1.148	1.1661	2.1312			193	0.9522	0.9468	1.7986	1.2647		193	1.0533	1.4634	1.904	1.7671			193	1.0222	0.9859	2.24	1.3334
	194	1.83587	1.67025	1.72926	3.86321		194	1.0291	0.97777	1.6879	1.9117		194	1.1736	1.1284	1.1636	2.1461			194	0.9546	0.9457	1.8073	1.2712		194	1.0553	1.4633	1.8934	1.7838			194	1.022	0.9859	2.2564	1.3358
	195	1.83236	1.66825	1.73149	3.82591		195	1.0352	0.97758	1.6954	1.9314		195	1.1811	1.1388	1.1817	2.1445			195	0.9526	0.9492	1.8182	1.2735		195	1.0628	1.4579	1.9068	1.8004			195	1.023	0.9896	2.268	1.3411
	196	1.83619	1.67445	1.74114	3.89024		196	1.0449	0.99247	1.6919	1.9301		196	1.1699	1.1356	1.2032	2.1533			196	0.9573	0.9515	1.8206	1.2754		196	1.074	1.4641	1.9119	1.8095			196	1.0334	0.9874	2.2692	1.3496
	197	1.83639	1.69085	1.73456	3.84932		197	1.0457	0.98808	1.6723	1.9355		197	1.1766	1.1446	1.1968	2.1482			197	0.9555	0.9507	1.8223	1.2693		197	1.0807	1.4632	1.9126	1.8065			197	1.0326	0.9879	2.2766	1.35
	198	1.83144	1.69121	1.74513	3.88882		198	1.0469	0.99766	1.6917	1.9338		198	1.1876	1.1481	1.2101	2.1271			198	0.9548	0.9487	1.8205	1.2702		198	1.0873	1.4686	1.9373	1.8113			198	1.0339	0.9884	2.2828	1.3632
	199	1.82583	1.69277	1.74146	3.87631		199	1.0531	0.99503	1.6823	1.9309		199	1.1967	1.149	1.2264	2.1541			199	0.9572	0.9546	1.8239	1.2701		199	1.0926	1.4631	1.9315	1.8036			199	1.0334	0.9907	2.2975	1.3779
	200	1.83168	1.68072	1.73944	3.86564		200	1.0607	0.99345	1.7041	1.94		200	1.2181	1.1537	1.2146	2.1531			200	0.9626	0.9585	1.8306	1.2766		200	1.0818	1.4641	1.9251	1.8213			200	1.042	0.9944	2.3015	1.3819
	201	1.83098	1.70091	1.7461	3.86892		201	1.0673	1.0047	1.7022	1.939		201	1.2036	1.1541	1.2327	2.1248			201	0.9611	0.9632	1.8363	1.2785		201	1.0839	1.4713	1.9384	1.8113			201	1.0445	0.9989	2.2891	1.3886
	202	1.83967	1.70598	1.7564	3.95702		202	1.0716	1.0036	1.7023	1.9368		202	1.2128	1.1649	1.2251	2.1318			202	0.9629	0.9666	1.8454	1.2805		202	1.0837	1.4804	1.9355	1.8202			202	1.053	1.0018	2.2922	1.4006
	203	1.83341	1.7015	1.75682	3.93146		203	1.0817	1.0148	1.7082	1.9472		203	1.2195	1.1818	1.1994	2.1409			203	0.9628	0.9657	1.8527	1.2838		203	1.0821	1.4884	1.9253	1.8247			203	1.0442	1.0033	2.2917	1.4013
	204	1.83123	1.69901	1.76739	3.93686		204	1.0929	1.0242	1.7384	1.9428		204	1.2259	1.165	1.2353	2.1522			204	0.9649	0.9707	1.8551	1.2892		204	1.0819	1.4958	1.9152	1.8337			204	1.0412	0.9995	2.2882	1.4144
	205	1.82988	1.69995	1.76308	3.96398		205	1.0875	1.0322	1.7264	1.9483		205	1.2262	1.1613	1.2358	2.1624			205	0.9657	0.9702	1.8657	1.2926		205	1.092	1.5159	1.9196	1.8438			205	1.047	1.0076	2.3051	1.4047
	206	1.83257	1.70392	1.77906	3.96006		206	1.1008	1.0383	1.7664	1.9386		206	1.2241	1.1825	1.2199	2.1562			206	0.9707	0.9694	1.8716	1.2934		206	1.0807	1.517	1.9172	1.8438			206	1.0445	1.0133	2.2925	1.4128
	207	1.83584	1.71049	1.78594	3.9841		207	1.1025	1.0491	1.7638	1.9486		207	1.2217	1.189	1.2324	2.1524			207	0.9675	0.9678	1.8797	1.2904		207	1.0969	1.5198	1.9337	1.8294			207	1.0461	1.0156	2.2909	1.4203
	208	1.83601	1.70972	1.79557	4.00946		208	1.1045	1.0465	1.7719	1.9432		208	1.2523	1.2099	1.2183	2.1473			208	0.9701	0.9704	1.8861	1.2954		208	1.097	1.5282	1.9432	1.8365			208	1.0486	1.0178	2.3006	1.4292
	209	1.83271	1.70544	1.79385	3.96163		209	1.1171	1.0591	1.7787	1.9596		209	1.2156	1.2193	1.2222	2.1421			209	0.9738	0.9713	1.8804	1.2982		209	1.0743	1.5241	1.9339	1.8365			209	1.0423	1.0208	2.2986	1.4337
	210	1.83237	1.71548	1.79432	3.95709		210	1.1181	1.0576	1.7927	1.948		210	1.2299	1.1976	1.2481	2.1555			210	0.978	0.9762	1.8997	1.3029		210	1.0603	1.5244	1.968	1.8373			210	1.0477	1.0269	2.1555	1.4404
	211				3.96782		211		1.0717	1.7815	1.9443		211	1.258	1.1987	1.2183	2.1483			211	0.9819	0.9735	1.9078	1.309		211	1.0548	1.5237	1.9842	1.8346			211	1.0548	1.0291	2.1483	1.4455
	212						212			1.8022			212	1.2721	1.2152		2.1686			212						212		1.5059	1.9815	1.8269			212			2.1686	1.4552
	213						213						213							213						213			2.0021				213				1.4645
	205												205							205													205
	206												206							206													206
	207												207							207													207
	208												208							208													208
	209												209							209													209
	210												210							210													210

## Sheet: Figure 5. 
	Figure 5b
	ConM SOSIPv7-specific binding titers (Log10)
		ConM SOSIPv7					ConM SOSIPv7-ferritin					ConM SOSIPv7-I53-50NP
	0	2.69897	2.69897	2.69897	2.69897	2.69897	2.69897	2.69897	2.69897	2.69897	2.69897	2.69897	2.69897	2.69897	2.69897	2.69897
	2	3.23241	2.71812	3.02789	3.06091	3.29532	4.03845	3.24796	2.88397	3.33147	3.27988	3.07588	2.69897	2.69897	2.69897	2.67653
	4	4.11705	3.55464	3.51703	3.97389	4.05709	4.02091	3.73409	3.67346	3.77332	4.17987	4.19016	4.31125	4.03887	3.94316	4.49216
	6	5.03685	4.87265	4.54796	5.10816	5.2369	4.35235	5.11568	4.84002	5.01459	5.26449	5.21969	5.24907	4.90979	5.23521	5.34202
	8	4.70132	4.40893	4.24428	4.91968	4.69652	4.25275	4.62048	4.40102	4.45059	4.63626	4.6384	4.76421	4.7415	4.82055	5.13457
	12	4.30246	4.1714	4.28164	4.51613	5.21256	3.4845	4.42757	4.10221	4.08954	4.34273	4.0223	4.48005	4.60797	4.19385	4.68387
	20	3.93225	4.35791	4.19455	4.45573	4.5222	3.58809	4.01787	3.5176	3.98245	3.7778	4.21085	4.20245	4.31079	3.97158	4.41175
	22	5.15482	5.25547	5.49589	5.05673	5.97229	4.82344	5.13489	5.38574	5.40656	5.61328	5.58813	5.52213	5.65654	5.55442	5.653
	Figure 5g
	BG505 SOSIPv5.2-specific Binding Titers (Log10)
	Week	BG505 SOSIPv5.2								BG505 SOSIPv5.2-I53-50NP
	0	2.30103	2.30103	2.30103	2.30103	2.30103	2.30103	2.30103	2.30103	2.30103	2.30103	2.30103	2.30103	2.30103	2.30103	2.30103	2.30103
	2	2.30103	2.30103	2.30103	2.30103	2.30103	2.30103	2.30103	2.30103	2.30103	2.30103	2.30103	2.30103	2.30103	2.30103	2.30103	2.30103
	4	2.40963	2.52425	2.85124	2.60404	2.36543	2.61608	2.47881	2.34331	2.30103	2.32564	2.32238	2.46298	2.30103	2.30103	2.30103	2.41057
	6	3.95053	3.97602	4.59026	4.15008	4.26632	4.22548	3.91318	4.38025	3.55559	3.56519	3.67557	3.96554	3.83688	3.26003	2.75855	3.91808
	8	3.69775	3.74808	4.33614	3.74964	3.99328	4.00067	3.70985	3.89847	3.85526	3.39139	3.4285	3.85672	3.59322	3.26596	2.88036	3.73517
	10	4.41434	4.21678	4.87271	4.33184	4.49479	4.80633	4.62337	4.59884	4.09477	3.78478	3.74329	4.59914	3.63111	3.83053	3.77474	3.86455
	20	2.79	2.97637	3.16542	2.8786	2.73038	2.85326	2.86836	3.13563	3.12453	2.43469	2.59685	3.43991	2.55078	2.71709	2.50362	2.77613
	22	4.91359	4.85513	5.07953	4.35222	4.80628	5.0581	4.51046	5.27988	4.37301	3.97512	4.45134	5.05473	3.72699	4.17894	3.87986	4.15372

## Sheet: Figure 6. 
	Figure 6b/Supplementary Table 4
	BG505 241N		ID50s are shown in blue
			Neut 1			Neut 2
		Rabbit #	BG505	BG505 241N		BG505	BG505 241N		ratio1	ratio2	average	st.dev
	BG505 SOSIP.v5.2	2163	error	error		2156	31		error	0.0143785	0.0143785	0
		2164	351	61		385	26		0.173789	0.0675325	0.120661	0.0531284
		2165	3413	21		n.d.	n.d.		0.00615294	n.d.	0.00615294	0
		2166	135	60		128	72		0.444444	0.5625	0.503472	0.0590278
		2167	432	40		533	50		0.0925926	0.0938086	0.0932006	0.000608019
		2168	2773	82		n.d.	n.d.		0.0295709	n.d.	0.0295709	0
		2169	n.d.	n.d.		n.d.	n.d.		n.d.	n.d.	n.d.
		2170	1223	823		1198	590		0.67	0.492487	0.581244	0.0887563
	BG505 SOSIP.v5.2-I53-50NP	2171	1077	444					0.412256	n.d.	0.412256	0
		2172	n.d.	n.d.					n.d.	n.d.	n.d.
		2173	n.d.	n.d.					n.d.	n.d.	n.d.
		2174	3206	1550					0.483468	n.d.	0.483468	0
		2175	n.d.	n.d.					n.d.	n.d.	n.d.
		2176	2897	2294					0.791854	n.d.	0.791854	0
		2177	n.d.	n.d.					n.d.	n.d.	n.d.
		2178	158	99					0.626582	n.d.	0.626582	0
	BG505 291T
			Neut 1			Neut 2
		Rabbit #	BG505	BG505 291T		BG505	BG505 291T		ratio1	ratio2	average	st.dev
	BG505 SOSIP.v5.2	2163	error	error		2156	23		n.d.	0.0106679	0.0106679	0
		2164	351	132		385	23		0.376068	0.0597403	0.217904	0.158164
		2165	3413	22		n.d.	n.d.		0.00644594	n.d.	0.00644594	0
		2166	135	55		128	50		0.407407	0.390625	0.399016	0.0083912
		2167	432	26		533	29		0.0601852	0.054409	0.0572971	0.00288809
		2168	2773	63		n.d.	n.d.		0.0227191	n.d.	0.0227191	0
		2169	n.d.	n.d.		n.d.	n.d.		n.d.	n.d.	n.d.
		2170	1223	1646		1198	1886		1.34587	1.57429	1.46008	0.11421
	BG505 SOSIP.v5.2-I53-50NP	2171	1077	473					0.439183	n.d.	0.439183	0
		2172	n.d.	n.d.					n.d.	n.d.	n.d.
		2173	n.d.	n.d.					n.d.	n.d.	n.d.
		2174	3206	787					0.245477	n.d.	0.245477	0
		2175	n.d.	n.d.					n.d.	n.d.	n.d.
		2176	2897	1149					0.396617	n.d.	0.396617	0
		2177	n.d.	n.d.					n.d.	n.d.	n.d.
		2178	158	72					0.455696	n.d.	0.455696	0
	BG505 465N
			Neut 1			Neut 2			Neut 3
		Rabbit #	BG505	BG505 465N		BG505	BG505 465N		BG505	BG505 465N		ratio1	ratio2	ratio3	average	st.dev
	BG505 SOSIP.v5.2	2163	2156	595		1720	218		2685	880		0.275974	0.126744	0.327747	0.243488	0.0852134
		2164	385	116		117	20		223	45		0.301299	0.17094	0.201794	0.224678	0.0556243
		2165	n.d.	n.d.		3654	1173		7489	2808		n.d.	0.321018	0.37495	0.347984	0.0269659
		2166	128	48		73	20		65	21		0.375	0.273973	0.323077	0.324017	0.0412496
		2167	533	151		538	409		694	248		0.283302	0.760223	0.357349	0.466958	0.209562
		2168	n.d.	n.d.		1648	355		2473	766		n.d.	0.215413	0.309745	0.262579	0.0471663
		2169	n.d.	n.d.		n.d.	n.d.		n.d.	n.d.		n.d.	n.d.	n.d.	n.d.
		2170	1198	983		1104	859		732	1699		0.820534	0.77808	2.32104	1.30655	0.71756
	BG505 SOSIP.v5.2-I53-50NP	2171	725	65		523	20		186	73		0.0896552	0.0382409	0.39	0.172632	0.155129
		2172	n.d.	n.d.		n.d.	n.d.		n.d.	n.d.		n.d.	n.d.	n.d.	n.d.
		2173	n.d.	n.d.		n.d.	n.d.		n.d.	n.d.		n.d.	n.d.	n.d.	n.d.
		2174	2773	1035		2129	366		1014	581		0.373242	0.171912	0.572978	0.372711	0.163735
		2175	n.d.	n.d.		n.d.	n.d.		n.d.	n.d.		n.d.	n.d.	n.d.	n.d.
		2176	2075	20		1911	21		1905	20		0.00963855	0.010989	0.0104987	0.0103754	0.00055817
		2177	n.d.	n.d.		n.d.	n.d.		n.d.	n.d.		n.d.	n.d.	n.d.	n.d.
		2178	206	71		130	186		152	135		0.34466	1.43077	0.888158	0.887862	0.443402
	BG505 241N+291T								BG505 611A
			Neut 1							Neut 1
		Rabbit #	BG505	BG505 241N+291T		ratio1				Rabbit #				ratio1
	BG505 SOSIP.v5.2	2163	1720	20		0.0116279			BG505 SOSIP.v5.2	2163	880	266		0.302273
		2164	117	20		0.17094				2164	235	100		0.425532
		2165	3654	46		0.0125889				2165	4989	1673		0.335338
		2166	73	20		0.273973				2166	64	374		5.84375
		2167	538	86		0.159851				2167	595	368		0.618487
		2168	1648	20		0.0121359				2168	1792	628		0.350446
		2169	n.d.	n.d.		n.d.				2169	n.d.	n.d.		n.d.
		2170	1104	386		0.349638				2170	503	1290		2.56461
	BG505 SOSIP.v5.2-I53-50NP	2171	523	297		0.567878			BG505 SOSIP.v5.2-I53-50NP	2171	230	418		1.81739
		2172	n.d.	n.d.		n.d.				2172	n.d.	n.d.		n.d.
		2173	n.d.	n.d.		n.d.				2173	n.d.	n.d.		n.d.
		2174	2129	575		0.27008				2174	1687	1278		0.757558
		2175	n.d.	n.d.		n.d.				2175	n.d.	n.d.		n.d.
		2176	1911	1039		0.543694				2176	1278	1094		0.856025
		2177	n.d.	n.d.		n.d.				2177	n.d.	n.d.		n.d.
		2178	130	56		0.430769				2178	142	218		1.53521
	BG505 133aN+136aA
			Neut 1
		Rabbit #	BG505	BG505 133aN+136aA		ratio1
	BG505 SOSIP.v5.2	2163	1720	650		0.377907
		2164	117	47		0.401709
		2165	3654	1027		0.281062
		2166	73	39		0.534247
		2167	538	266		0.494424
		2168	1648	717		0.435073
		2169	n.d.	n.d.		n.d.
		2170	1104	54		0.048913
	BG505 SOSIP.v5.2-I53-50NP	2171	523	473		0.904398
		2172	n.d.	n.d.		n.d.
		2173	n.d.	n.d.		n.d.
		2174	2129	1012		0.475341
		2175	n.d.	n.d.		n.d.
		2176	1911	1559		0.815803
		2177	n.d.	n.d.		n.d.
		2178	130	105		0.807692
	Figure 6c		% Residual binding in blue
		CH01
		BG505 SOSIP					BG505 SOSIP-I53-50NP
	IDs	ELISA#1	ELISA#2	average	stdev	IDs	ELISA#1	ELISA#2	average	stdev
	2163	90.2116	111.481	100.846	10.6346	2171	107.011	80.6988	93.8547	13.1559
	2164	94.5767	114.476	104.526	9.94959	2172	84.6561	88.5191	86.5876	1.93153
	2165	88.2275	107.155	97.6911	9.4636	2173	76.5873	78.203	77.3952	0.80785
	2166	84.6561	123.627	104.142	19.4856	2174	88.7566	116.972	102.864	14.1075
	2167	80.6878	85.8569	83.2724	2.58454	2175	88.3598	69.218	78.7889	9.57091
	2168	89.6825	85.1913	87.4369	2.2456	2176	92.0635	69.5507	80.8071	11.2564
	2169	87.8307	95.1747	91.5027	3.67201	2177	91.9312	68.8852	80.4082	11.523
	2170	60.0529	56.406	58.2294	1.82346	2178	80.6878	75.208	77.9479	2.73992
		PGT128
		BG505 SOSIP					BG505 SOSIP-I53-50NP
	IDs	ELISA#1	ELISA#2	average	stdev	IDs	ELISA#1	ELISA#2	average	stdev
	2163	98.3855	101.633	100.009	1.62365	2171	105.402	95.898	100.65	4.75178
	2164	105.721	93.0307	99.3756	6.34497	2172	92.4856	92.7121	92.5988	0.11326
	2165	114.65	99.7212	107.186	7.46448	2173	106.199	92.7121	99.4555	6.74341
	2166	102.372	105.137	103.755	1.38275	2174	105.402	104.5	104.951	0.4507
	2167	93.9207	85.7029	89.8118	4.10888	2175	85.9478	76.145	81.0464	4.90141
	2168	102.053	93.3493	97.7011	4.35187	2176	89.2964	73.2776	81.287	8.00941
	2169	95.5152	91.4377	93.4765	2.03879	2177	92.4856	91.4377	91.9616	0.52394
	2170	99.0233	82.8355	90.9294	8.0939	2178	95.0369	92.3935	93.7152	1.3217
		VRC01
		BG505 SOSIP					BG505 SOSIP-I53-50NP
	IDs	ELISA#1	ELISA#2	average	stdev	IDs	ELISA#1	ELISA#2	average	stdev
	2163	97.5757	97.8213	97.6985	0.122785	2171	99.1835	94.6198	96.9017	2.28185
	2164	99.3845	66.5185	82.9515	16.433	2172	98.5806	79.6799	89.1302	9.45036
	2165	104.61	75.0556	89.8328	14.7772	2173	103.706	74.3441	89.0249	14.6807
	2166	102.701	67.5856	85.1431	17.5576	2174	101.093	67.9413	84.5171	16.5757
	2167	98.1786	62.9613	80.57	17.6086	2175	92.1492	63.317	77.7331	14.4161
	2168	101.997	67.9413	84.9693	17.0279	2176	95.4654	59.7599	77.6126	17.8527
	2169	105.112	62.9613	84.0369	21.0755	2177	103.505	78.257	90.8808	12.6238
	2170	105.916	83.237	94.5766	11.3397	2178	103.505	79.3241	91.4144	12.0902
		8ANC195
	IDs	BG505 SOSIP		IDs	BG505 SOSIP-I53-50NP
	2163	48.5134		2171	92.0856
	2164	67.8289		2172	100.321
	2165	63.4866		2173	91.1872
	2166	74.5668		2174	72.9198
	2167	80.5562		2175	98.3743
	2168	87.2941		2176	114.546
	2169	88.6417		2177	101.369
	2170	55.5508		2178	86.3957
		ACS202
		BG505 SOSIP					BG505 SOSIP-I53-50NP
	IDs	ELISA#1	ELISA#2	average	stdev	IDs	ELISA#1	ELISA#2	average	stdev
	2163	37.0442	50.332	43.6881	6.64387	2171	71.3779	90.5469	80.9624	9.58455
	2164	44.0465	53.3671	48.7068	4.6603	2172	88.7706	74.1069	81.4387	7.33186
	2165	25.0726	42.9971	34.0349	8.96227	2173	68.6673	69.8071	69.2372	0.56992
	2166	69.3449	69.0484	69.1967	0.14829	2174	60.3098	74.8656	67.5877	7.27793
	2167	45.8535	49.0673	47.4604	1.60692	2175	81.3166	91.3057	86.3111	4.99458
	2168	37.496	52.6083	45.0521	7.55615	2176	73.1849	81.1887	77.1868	4.00192
	2169	63.4721	58.4256	60.9488	2.52327	2177	87.8671	77.6478	82.7574	5.10963
	2170	58.9545	54.3787	56.6666	2.28788	2178	71.6037	60.4489	66.0263	5.5774
		35O22
		BG505 SOSIP					BG505 SOSIP-I53-50NP
	IDs	ELISA#1	ELISA#2	average	stdev	IDs	ELISA#1	ELISA#2	average	stdev
	2163	32.0856	41.565	36.8253	4.7397	2171	44.9198	64.1002	54.51	9.59019
	2164	34.6524	36.3067	35.4796	0.82716	2172	53.9037	57.8404	55.8721	1.96832
	2165	31.6578	31.2989	31.4783	0.179425	2173	57.754	56.8388	57.2964	0.4576
	2166	44.9198	28.0438	36.4818	8.43798	2174	38.5027	35.806	37.1543	1.34836
	2167	35.9358	35.3052	35.6205	0.315335	2175	85.1337	67.3552	76.2445	8.88923
	2168	33.7968	28.0438	30.9203	2.87649	2176	76.5775	62.3474	69.4625	7.11506
	2169	32.9412	51.5806	42.2609	9.3197	2177	65.4545	64.1002	64.7774	0.677195
	2170	29.0909	42.8169	35.9539	6.86299	2178	53.0481	51.3302	52.1892	0.858965
		RM19R
	IDs	BG505 SOSIP		IDs	BG505 SOSIP-I53-50NP
	2163	22.7728		2171	50.6062
	2164	35.1081		2172	78.1234
	2165	20.8751		2173	61.6763
	2166	39.5361		2174	56.2994
	2167	37.3221		2175	90.1423
	2168	36.0569		2176	141.697
	2169	73.379		2177	104.692
	2170	66.7369		2178	119.557
	Figure 6d		ID50 titers with no protein added, ConM SOSIP (D368R) added or ConM SOSIP (V1V2 BG505 SOSIP)
	IDs	no protein added	+ ConM SOSIP (D368R)	+ ConM SOSIP (V1V2 BG505)
		3198	100	3046
		1360	100	5857
		10763	100	10951
		28387	100	3342
		93647	100	14717
		2165	100	3228
		212496	100	15186
		14755	100	2194
		63589	100	7422
		14466	100	15277
		31424	100	30986
		15294	100	8519
		80803	100	18843
		38401	100	70647
		227963	105	216097
	Figure 6e		% Residual binding in blue
		CH01
		ConM SOSIP						ConM SOSIP-ferritin						ConM SOSIP-I53-50NP
	IDs	ELISA #1	ELISA #2	ELISA #3	average	stdev	IDs	ELISA #1	ELISA #2	ELISA #3	average	stdev	IDs	ELISA #1	ELISA #2	ELISA #3	average	stdev
	2378	82.1247	57.0326	83.1069	74.0881	12.0667	2388	75.7714	73.7161	90.2669	79.9181	7.36563	2393	30.4648	27.4874	43.2156	33.7226	6.82174
	2379	65.304	72.5402	86.9426	74.9289	8.99396	2389	19.7891	23.5186	29.2792	24.1956	3.90379	2394	38.068	62.6918	41.1699	47.3099	10.9501
	2380	52.0245	37.5563	44.3663	44.649	5.91	2390	43.9005	37.9972	60.8598	47.5859	9.69058	2395	24.1114	31.4561	28.5121	28.0265	3.01805
	2381	44.8379	49.3156	60.2206	51.458	6.46008	2391	30.7252	26.3849	16.4935	24.5345	5.95555	2396	15.0501	14.0377	16.2378	15.1085	0.899153
	2382	17.706	15.6546	10.6121	14.6576	2.98065	2392	27.2881	28.6633	29.5349	28.4954	0.924904	2397	14.946	18.5944	25.9549	19.8318	4.57876
		PGT128
	IDs	ConM SOSIP		ConM SOSIP-ferritin		ConM SOSIP-I53-50NP
	2378	108.924	2388	66.3603	2393	64.0387
	2379	111.439	2389	74.0991	2394	69.6493
	2380	84.3531	2390	46.8198	2395	53.0109
	2381	111.052	2391	65.1995	2396	47.7872
	2382	80.6771	2392	61.5236	2397	53.9782
		VRC01
		ConM SOSIP						ConM SOSIP-ferritin						ConM SOSIP-I53-50NP
	IDs	ELISA #1	ELISA #2	ELISA #3	average	stdev	IDs	ELISA #1	ELISA #2	ELISA #3	average	stdev	IDs	ELISA #1	ELISA #2	ELISA #3	average	stdev
	2378	99.6582	101.195	107.657	102.837	3.46547	2388	86.3937	93.4665	101.494	93.7848	6.16885	2393	98.9601	108.204	108.77	105.311	4.49699
	2379	86.0447	92.484	100.677	93.0687	5.98813	2389	79.4706	93.139	100.232	90.9472	8.61635	2394	100.415	102.047	102.608	101.69	0.930367
	2380	81.3323	95.235	101.94	92.8357	8.58231	2390	99.7164	103.357	110.329	104.468	4.4034	2395	95.8767	96.8069	98.6728	97.1188	1.16265
	2381	80.925	94.973	101.049	92.3156	8.42761	2391	90.0007	89.7331	102.385	94.0397	5.90219	2396	95.8767	104.798	109.958	103.544	5.8167
	2382	54.1633	73.4239	87.3132	71.6335	13.5925	2392	90.408	103.357	106.097	99.9541	6.8422	2397	98.3783	106.566	107.137	104.027	4.00112
		PG16
		ConM SOSIP					ConM SOSIP-ferritin					ConM SOSIP-I53-50NP
	IDs	ELISA #1	ELISA #2	average	stdev	IDs	ELISA #1	ELISA #2	average	stdev	IDs	ELISA #1	ELISA #2	average	stdev
	2378	88.913	70	79.4565	9.45652	2388	53.4783	61.9565	57.7174	4.23913	2393	34.5652	40.4348	37.5	2.93478
	2379	66.7391	56.5217	61.6304	5.1087	2389	43.0435	33.6957	38.3696	4.67391	2394	31.087	32.6087	31.8478	0.76087
	2380	40	46.7391	43.3696	3.36957	2390	49.1304	48.913	49.0217	0.108695	2395	30.6522	31.087	30.8696	0.217395
	2381	55.8696	52.3913	54.1304	1.73914	2391	18.0435	21.3043	19.6739	1.63044	2396	20	24.1304	22.0652	2.06522
	2382	19.7826	19.3478	19.5652	0.21739	2392	27.8261	31.5217	29.6739	1.84783	2397	17.8261	19.1304	18.4783	0.65217
		gl-PG9
		ConM SOSIP					ConM SOSIP-ferritin					ConM SOSIP-I53-50NP
	IDs	ELISA #1	ELISA #2	average	stdev	IDs	ELISA #1	ELISA #2	average	stdev	IDs	ELISA #1	ELISA #2	average	stdev
	2378	55.6592	64.3505	60.0049	4.34568	2388	60.2974	54.3349	57.3162	2.98128	2393	32.5509	22.788	27.6694	4.88143
	2379	65.1374	63.349	64.2432	0.8942	2389	30.0479	42.3161	36.182	6.13411	2394	33.8028	33.2745	33.5387	0.264155
	2380	40.9377	49.0767	45.0072	4.06947	2390	59.4908	37.3083	48.3995	11.0913	2395	41.565	23.7963	32.6806	8.88431
	2381	50.2143	44.5696	47.392	2.82231	2391	23.7963	28.0438	25.9201	2.12375	2396	27.0422	24.8046	25.9234	1.11881
	2382	39.1228	40.5634	39.8431	0.72031	2392	26.0146	30.0469	28.0308	2.01616	2397	29.2958	22.3847	25.8402	3.45555

## Sheet: Supplementary Figure 1.
	Supplementary Figure 1a
	BN-PAGE							SDS-PAGE (+DTT)
	1/5 = BG505 SOSIP.v5.2-I53-50A
	2/6 = BG505 SOSIP.v5.2-I53-50A.1NT1
	3/7 = BG505 SOSIP.v5.2-I53-50A.1NT2
	4/8 = BG505 SOSIP.v5.2-I53-50A.1PT1
	Supplementary Figure 1b
	See Source Data of Figure 2a

## Sheet: Supplementary Figure 2.
	Supplementary Figure 2a																				Supplementary Figure 2c
		2G12						PGT145						VRCO1								AMC011 SOSIP.v5.2-I53-50A	AMC011 SOSIP.v8.1-I53-50A	ZM197M SOSIP.v5.2-I53-50A	ZM197M SOSIP.v5.2(519S, 568D, 570H, 585H) -I53-50A
		AMC011 SOSIP.v5.2			AMC011 SOSIP.v8.1			AMC011 SOSIP.v5.2			AMC011 SOSIP.v8.1			AMC011 SOSIP.v5.2			AMC011 SOSIP.v8.1				Yield#1	2567	3688	155	1636
	Dilution	ELISA#1	ELISA#2		ELISA#1	ELISA#2		ELISA#1	ELISA#2		ELISA#1	ELISA#2		ELISA#1	ELISA#2		ELISA#1	ELISA#2			Yield#2	2043	2504	55	1955
	1	1.347	1.37		1.349	1.461		0.774	0.943		0.93	0.895		1.026	1.089		1.131	1.188			Average	2305	3096	105	1795.5
	0.333333	1.338	1.358		1.319	1.283		0.659	0.833		0.703	0.866		0.651	0.754		0.87	0.861			St dev	262	592	50	159.5
	0.111111	1.2	1.046		1.249	0.973		0.733	0.719		0.472	0.702		0.338	0.365		0.509	0.53
	0.037037	0.907	0.927		0.963	0.995		0.554	0.545		0.354	0.494		0.139	0.171		0.231	0.285
	0.012346	0.489	0.547		0.555	0.575		0.215	0.263		0.126	0.161		0.03	0.058		0.076	0.107			Supplementary Figure 2d
	0.004115	0.24	0.255		0.265	0.269		0.088	0.097		0.046	0.106		0.019	0.024		0.023	0.042
	0.001372	0.094	0.113		0.102	0.103		0.025	0.025		0.019	0.017		-0.001	0.006		-0.009	0.012			BN-PAGE
		PGT151						b6						39F
		AMC011 SOSIP.v5.2			AMC011 SOSIP.v8.1			AMC011 SOSIP.v5.2			AMC011 SOSIP.v8.1			AMC011 SOSIP.v5.2			AMC011 SOSIP.v8.1								1 = ConM SOSIP-I53-50A
	Dilution	ELISA#1	ELISA#2		ELISA#1	ELISA#2		ELISA#1	ELISA#2		ELISA#1	ELISA#2		ELISA#1	ELISA#2		ELISA#1	ELISA#2							2 = ZM197M SOSIP-I53-50A
	1	0.595	0.658		0.803	0.717		1.042	1.242		0.639	0.713		1.266	1.436		0.974	1.067							3 = AMC011 SOSIP-I53-50A
	0.333333	0.553	0.806		0.759	0.698		0.77	0.98		0.401	0.394		1.236	1.231		0.886	0.899							4 = ConM SOSIP (reduced)
	0.111111	0.439	0.494		0.587	0.472		0.458	0.659		0.201	0.167		1.068	1.057		0.679	0.559							5 = ConM SOSIP-I53-50A (reduced)
	0.037037	0.327	0.299		0.302	0.288		0.226	0.39		0.123	0.048		0.866	0.82		0.5	0.434							6 = ConM SOSIP (non reduced)
	0.012346	0.105	0.145		0.13	0.119		0.088	0.169		0.038	-0.04		0.456	0.479		0.288	0.221							7 = ConM SOSIP-I53-50A (non reduced)
	0.004115	0.034	0.057		0.05	0.041		0.039	0.069		0.008	-0.062		0.236	0.22		0.128	0.088							8 = ZM197M SOSIP (reduced)
	0.001372	0.009	0.018		0.018	0.011		0.028	0.03		0.004	-0.072		0.103	0.093		0.049	0.023							9 = ZM197M SOSIP-I53-50A (reduced)
																									10 = ZM197M SOSIP (non reduced)
	Supplementary Figure 2b																								11 = ZM197M SOSIP-I53-50A (non reduced)
																									12 = AMC011 SOSIP (reduced)
		2G12						PGT145						VRCO1											13 =AMC011 SOSIP-I53-50A (reduced)
		ZM197M SOSIP.v5.2			ZM197M SOSIP.v5.2(519S, 568D, 570H, 585H)			ZM197M SOSIP.v5.2			ZM197M SOSIP.v5.2(519S, 568D, 570H, 585H)			ZM197M SOSIP.v5.2			ZM197M SOSIP.v5.2(519S, 568D, 570H, 585H)								14 = AMC011 SOSIP (non reduced)
	Dilution	ELISA#1	ELISA#2		ELISA#1	ELISA#2		ELISA#1	ELISA#2		ELISA#1	ELISA#2		ELISA#1	ELISA#2		ELISA#1	ELISA#2							15 = AMC011 SOSIP-I53-50A (non reduced)
	1	1.65	1.545		1.56	1.536		0.949	0.645		0.833	0.897		1.559	1.594		1.605	1.522
	0.333333	1.531	1.525		1.511	1.439		0.787	0.58		0.757	0.702		1.448	1.463		1.442	1.557
	0.111111	1.289	1.265		1.237	1.141		0.671	0.443		0.705	0.518		1.076	1.107		1.083	1.149
	0.037037	0.84	0.778		0.727	0.709		0.55	0.197		0.592	0.474		0.672	0.715		0.751	0.633
	0.012346	0.405	0.407		0.365	0.335		0.197	0.165		0.225	0.147		0.305	0.334		0.365	0.381			SDS-PAGE
	0.004115	0.166	0.163		0.132	0.126		0.069	0.046		0.08	0.057		0.111	0.155		0.141	0.146
	0.001372	0.07	0.053		0.044	0.049		0.03	0.018		0.01	0.024		0.041	0.054		0.05	0.056
		PGT151						b6						39F
		ZM197M SOSIP.v5.2			ZM197M SOSIP.v5.2(519S, 568D, 570H, 585H)			ZM197M SOSIP.v5.2			ZM197M SOSIP.v5.2(519S, 568D, 570H, 585H)			ZM197M SOSIP.v5.2			ZM197M SOSIP.v5.2(519S, 568D, 570H, 585H)
	Dilution	ELISA#1	ELISA#2		ELISA#1	ELISA#2		ELISA#1	ELISA#2		ELISA#1	ELISA#2		ELISA#1	ELISA#2		ELISA#1	ELISA#2
	1	0.15	0.161		0.131	0.121		0.662	0.571		0.39	0.258		0.091	-0.021		0.016	0.013
	0.333333	0.121	0.098		0.074	0.059		0.42	0.255		0.203	0.115		0.007	-0.041		0.005	0.001
	0.111111	0.08	0.094		0.062	0.036		0.168	0.111		0.081	0.042		0.005	-0.039		-0.003	0.008
	0.037037	0.066	0.046		0.022	0.023		0.092	0.037		0.036	0.02		-0.003	-0.048		0.002	-0.004
	0.012346	0.062	0.019		0.019	0.005		0.024	0.013		0.016	0.004		0.001	-0.046		-0.003	-0.001
	0.004115	0.02	0.01		0.002	0.001		0.008	0.008		0.055	0.016		0.011	-0.044		-0.003	0
	0.001372	0.005	0.003		0.001	-0.006		-0.002	0.009		0	0.003		-0.002	-0.046		0.007	0.026

## Sheet: Supplementary Figure 3. 
		Supplementary Figure 3a																						Supplementary Figure 3c
			Sample ID	ConM SOSIP-0.5mg/ml	ConM SOSIP-I53-50A-0.5mg/ml	ConM SOSIP-I53-50NP-0.5mg/ml			Sample ID	AMC011 SOSIP-I53-50NP-0.6mg/ml	BG505 SOSIP-I53-50NP-0.5mg/ml			Sample ID	BG505 SOSIP - 0.4mg/ml	BG505 SOSIP-I53-50A.1NT1 - 0.4mg/ml	ZM197M SOSIP-I53-50NP - 0.4mg/ml			Sample ID	I53-50NP-1mg/ml			ConM SOSIP-I53-50NP no freeze-thaw	ConM SOSIP-I53-50NP no freeze-thaw	ConM SOSIP-I53-50NP freeze-thaw	ConM SOSIP-I53-50NP freeze-thaw		BG505 SOSIP-I53-50NP no freeze-thaw	BG505 SOSIP-I53-50NP no freeze-thaw	BG505 SOSIP-I53-50NP freeze-thaw	BG505 SOSIP-I53-50NP freeze-thaw
		Time [s]	Temperature [°C]	First Derivative	First Derivative	First Derivative		Time [s]	Temperature [°C]	First Derivative	First Derivative		Time [s]	Temperature [°C]	First Derivative	First Derivative	First Derivative		Time [s]	Temperature [°C]	First Derivative			volume (ml)	mAU	volume (ml)	mAU		volume (ml)	mAU	volume (ml)	mAU
		3.95333	20	-0.00343628	-0.00194867	-0.00273224		0.777626	20	-0.000424521	0.00024876		6.96049	20	0.000682826	-0.000309733	-0.00409638		0.709707	20	-0.00688898			-0.997287	4.159	-0.998337	0		-0.996302	-0.786	-0.995803	1.351
		17.1307	20.0227	-0.00341099	-0.00193443	-0.00271071		15.4429	20.018	-0.000417117	0.000252583		16.7715	20.0215	0.000675231	-0.000307908	-0.00407375		13.8077	20.0143	-0.00686321			-0.99582	4.163	-0.997503	4.483		-0.995635	0	-0.99527	0
		22.9017	20.0453	-0.0033857	-0.00192017	-0.00268917		20.4824	20.0359	-0.000409722	0.000256402		21.9668	20.043	0.000667624	-0.000306091	-0.00405112		18.4297	20.0287	-0.00683742			-0.99417	4.166	-0.995478	4.481		-0.993552	-0.784	-0.99327	1.352
		27.252	20.068	-0.00336042	-0.00190591	-0.00266764		24.3532	20.0539	-0.000402336	0.000260218		26.3499	20.0646	0.000660006	-0.000304282	-0.00402849		22.0178	20.043	-0.0068116			-0.99167	4.165	-0.994011	4.482		-0.991552	-0.785	-0.991469	1.352
		30.9858	20.0906	-0.00333515	-0.00189164	-0.00264611		27.7201	20.0718	-0.00039496	0.00026403		30.1034	20.0861	0.000652377	-0.00030248	-0.00400586		25.1005	20.0574	-0.00678576			-0.990003	4.163	-0.992503	4.468		-0.99001	-0.785	-0.990269	1.352
		34.5019	20.1133	-0.00330989	-0.00187736	-0.00262458		30.7478	20.0898	-0.000387594	0.000267839		33.384	20.1076	0.000644736	-0.000300686	-0.00398323		27.6166	20.0717	-0.00675989			-0.988336	4.147	-0.990836	4.468		-0.989219	-0.786	-0.989536	1.364
		37.4262	20.1359	-0.00328463	-0.00186308	-0.00260305		33.594	20.1077	-0.000380238	0.000271645		36.3956	20.1291	0.000637085	-0.0002989	-0.0039606		30.0833	20.086	-0.00673399			-0.987503	4.147	-0.990003	4.446		-0.988427	-0.786	-0.988736	1.364
		40.3272	20.1586	-0.00325939	-0.00184879	-0.00258153		36.0096	20.1257	-0.000372892	0.000275447		39.0691	20.1506	0.000629422	-0.000297122	-0.00393798		32.2565	20.1004	-0.00670806			-0.986669	4.105	-0.988336	4.446		-0.987552	-0.786	-0.987869	1.378
		43.1088	20.1812	-0.00323416	-0.00183449	-0.00256001		38.39	20.1436	-0.000365556	0.000279246		41.8652	20.1722	0.000621748	-0.000295352	-0.00391536		34.3043	20.1147	-0.00668211			-0.985003	4.105	-0.986669	4.435		-0.986219	-0.778	-0.986536	1.378
		45.7105	20.2039	-0.00320893	-0.00182018	-0.0025385		40.6117	20.1616	-0.00035823	0.00028304		44.4513	20.1937	0.000614063	-0.000293591	-0.00389274		36.2692	20.1291	-0.00665612			-0.983336	4.086	-0.985002	4.425		-0.98501	-0.772	-0.985002	1.385
		48.2552	20.2265	-0.00318372	-0.00180587	-0.00251699		42.7926	20.1795	-0.000350914	0.000286831		46.8504	20.2152	0.000606368	-0.000291838	-0.00387012		38.0615	20.1434	-0.00663012			-0.981669	4.072	-0.983336	4.425		-0.983344	-0.772	-0.983336	1.386
		50.5013	20.2492	-0.00315852	-0.00179155	-0.00249549		44.7575	20.1975	-0.000343609	0.000290618		49.1186	20.2367	0.000598662	-0.000290093	-0.00384751		40.1249	20.1577	-0.00660408			-0.980002	4.072	-0.981669	4.419		-0.981677	-0.774	-0.981669	1.388
		52.7398	20.2718	-0.00313333	-0.00177723	-0.00247399		46.7431	20.2154	-0.000336315	0.000294402		51.5052	20.2582	0.000590946	-0.000288357	-0.0038249		41.8141	20.1721	-0.00657802			-0.978336	4.063	-0.980002	4.405		-0.98001	-0.778	-0.980002	1.383
		54.8404	20.2945	-0.00310815	-0.0017629	-0.0024525		48.764	20.2334	-0.000329031	0.000298181		53.4393	20.2798	0.00058322	-0.00028663	-0.00380229		43.6722	20.1864	-0.00655193			-0.976669	4.054	-0.978335	4.398		-0.978344	-0.781	-0.978335	1.381
		56.9185	20.3171	-0.00308299	-0.00174857	-0.00243102		50.5869	20.2513	-0.000321758	0.000301956		55.5407	20.3013	0.000575483	-0.000284912	-0.0037797		45.2799	20.2008	-0.00652581			-0.975002	4.043	-0.976669	4.398		-0.976677	-0.784	-0.976669	1.363
		58.9843	20.3398	-0.00305784	-0.00173423	-0.00240955		52.4523	20.2693	-0.000314496	0.000305727		57.5281	20.3228	0.000567738	-0.000283202	-0.00375711		46.8423	20.2151	-0.00649966			-0.973335	4.043	-0.975002	4.394		-0.97501	-0.789	-0.975002	1.351
		60.9332	20.3624	-0.00303271	-0.00171988	-0.00238808		54.1846	20.2872	-0.000307245	0.000309494		59.4224	20.3443	0.000559983	-0.000281501	-0.00373452		48.3988	20.2294	-0.00647349			-0.971668	4.031	-0.973335	4.382		-0.973343	-0.79	-0.973335	1.34
		62.9361	20.3851	-0.00300759	-0.00170554	-0.00236663		55.8346	20.3052	-0.000300006	0.000313256		61.3383	20.3659	0.000552218	-0.00027981	-0.00371195		49.8709	20.2438	-0.00644729			-0.970002	4.034	-0.971668	4.382		-0.971677	-0.793	-0.971668	1.327
		64.8439	20.4077	-0.00298249	-0.00169119	-0.00234518		57.4749	20.3231	-0.000292778	0.000317014		63.0797	20.3874	0.000544445	-0.000278128	-0.00368939		51.2864	20.2581	-0.00642107			-0.968335	4.034	-0.970002	4.372		-0.97001	-0.797	-0.970002	1.322
		66.6508	20.4304	-0.0029574	-0.00167683	-0.00232375		59.1577	20.3411	-0.000285561	0.000320767		64.8317	20.4089	0.000536664	-0.000276455	-0.00366683		52.6995	20.2725	-0.00639482			-0.966668	4.039	-0.968335	4.367		-0.968343	-0.8	-0.968335	1.313
		68.4529	20.453	-0.00293233	-0.00166248	-0.00230233		60.6017	20.359	-0.000278355	0.000324516		66.6659	20.4304	0.000528875	-0.000274792	-0.00364429		54.0535	20.2868	-0.00636854			-0.965001	4.039	-0.966668	4.367		-0.966676	-0.803	-0.966668	1.309
		70.2374	20.4757	-0.00290728	-0.00164812	-0.00228092		62.1333	20.377	-0.000271162	0.000328261		68.3786	20.4519	0.000521077	-0.000273137	-0.00362176		55.4051	20.3011	-0.00634223			-0.963335	4.039	-0.965001	4.367		-0.96501	-0.802	-0.965001	1.305
		71.9648	20.4983	-0.00288225	-0.00163376	-0.00225952		63.7292	20.3949	-0.00026398	0.000332		70.0503	20.4735	0.000513273	-0.000271493	-0.00359924		56.7433	20.3155	-0.0063159			-0.961668	4.035	-0.963335	4.364		-0.963343	-0.799	-0.963334	1.302
		73.6645	20.521	-0.00285724	-0.0016194	-0.00223814		65.2054	20.4129	-0.00025681	0.000335735		71.6782	20.495	0.000505461	-0.000269858	-0.00357673		58.0931	20.3298	-0.00628954			-0.960001	4.03	-0.961668	4.364		-0.961676	-0.795	-0.961668	1.295
		75.3061	20.5436	-0.00283225	-0.00160504	-0.00221678		66.5881	20.4308	-0.000249652	0.000339465		73.2884	20.5165	0.000497643	-0.000268233	-0.00355424		59.2884	20.3442	-0.00626316			-0.958334	4.03	-0.960001	4.362		-0.960009	-0.781	-0.960001	1.291
		76.9762	20.5663	-0.00280728	-0.00159068	-0.00219543		67.9921	20.4488	-0.000242506	0.00034319		74.8924	20.538	0.000489818	-0.000266618	-0.00353176		60.5909	20.3585	-0.00623675			-0.956668	4.026	-0.958334	4.354		-0.958343	-0.772	-0.958334	1.289
		78.6429	20.5889	-0.00278233	-0.00157633	-0.00217409		69.4243	20.4667	-0.000235372	0.000346909		76.408	20.5595	0.000481988	-0.000265012	-0.0035093		61.8758	20.3728	-0.00621032			-0.955001	4.015	-0.956667	4.354		-0.956676	-0.764	-0.956667	1.284
		80.3351	20.6116	-0.00275741	-0.00156197	-0.00215278		70.8885	20.4847	-0.00022825	0.000350624		77.9679	20.5811	0.000474153	-0.000263416	-0.00348686		62.9773	20.3872	-0.00618386			-0.953334	4.006	-0.955001	4.354		-0.955009	-0.756	-0.955001	1.283
		81.949	20.6342	-0.0027325	-0.00154761	-0.00213148		72.3002	20.5026	-0.000221141	0.000354333		79.5557	20.6026	0.000466312	-0.000261831	-0.00346444		64.2251	20.4015	-0.00615737			-0.951667	4.006	-0.953334	4.349		-0.953342	-0.749	-0.953334	1.287
		83.5105	20.6569	-0.00270763	-0.00153326	-0.0021102		73.5329	20.5206	-0.000214044	0.000358037		81.1282	20.6241	0.000458468	-0.000260255	-0.00344204		65.3804	20.4159	-0.00613086			-0.950001	3.996	-0.951667	4.346		-0.951675	-0.739	-0.951667	1.292
		85.0011	20.6796	-0.00268277	-0.00151891	-0.00208894		74.8818	20.5385	-0.00020696	0.000361736		82.6687	20.6456	0.000450619	-0.000258689	-0.00341965		66.495	20.4302	-0.00610433			-0.948334	3.979	-0.95	4.346		-0.950009	-0.727	-0.95	1.296
		86.474	20.7022	-0.00265794	-0.00150457	-0.0020677		76.362	20.5565	-0.000199888	0.000365429		84.1241	20.6671	0.000442767	-0.000257134	-0.00339729		67.6358	20.4446	-0.00607777			-0.946667	3.979	-0.948334	4.349		-0.948342	-0.723	-0.948334	1.303
		88.0303	20.7249	-0.00263314	-0.00149022	-0.00204649		77.6191	20.5744	-0.000192828	0.000369116		85.5951	20.6887	0.000434912	-0.000255589	-0.00337495		68.8178	20.4589	-0.00605119			-0.945	3.949	-0.946667	4.348		-0.946675	-0.719	-0.946667	1.311
		89.561	20.7475	-0.00260836	-0.00147589	-0.00202529		78.8412	20.5924	-0.000185782	0.000372798		86.9748	20.7102	0.000427055	-0.000254053	-0.00335264		69.9087	20.4732	-0.00602458			-0.943334	3.911	-0.945	4.348		-0.945008	-0.716	-0.945	1.323
		90.9787	20.7702	-0.00258361	-0.00146156	-0.00200412		80.1855	20.6103	-0.000178748	0.000376474		88.4178	20.7317	0.000419196	-0.000252529	-0.00333034		71.0437	20.4876	-0.00599795			-0.941667	3.911	-0.943333	4.352		-0.943342	-0.713	-0.943333	1.343
		92.5219	20.7928	-0.00255889	-0.00144723	-0.00198298		81.4539	20.6283	-0.000171727	0.000380145		89.8459	20.7532	0.000411335	-0.000251014	-0.00330808		72.1906	20.5019	-0.0059713			-0.94	3.853	-0.941667	4.352		-0.941675	-0.713	-0.941675	1.348
		94.0882	20.8155	-0.00253419	-0.00143292	-0.00196185		82.6452	20.6462	-0.000164718	0.000383809		91.3051	20.7747	0.000403474	-0.000249509	-0.00328584		73.2588	20.5163	-0.00594463			-0.938333	3.788	-0.94	4.342		-0.940008	-0.719	-0.940008	1.357
		95.5484	20.8381	-0.00250953	-0.00141861	-0.00194076		83.8958	20.6642	-0.000157722	0.000387467		92.7561	20.7963	0.000395613	-0.000248015	-0.00326363		74.3052	20.5306	-0.00591793			-0.936666	3.707	-0.938333	4.342		-0.938341	-0.737	-0.938341	1.365
		96.9824	20.8608	-0.00248489	-0.00140431	-0.00191969		85.1862	20.6821	-0.00015074	0.00039112		94.1949	20.8178	0.000387752	-0.000246532	-0.00324145		75.3076	20.5449	-0.00589121			-0.935	3.707	-0.936666	4.336		-0.936675	-0.756	-0.936675	1.366
		98.4362	20.8834	-0.00246028	-0.00139001	-0.00189865		86.3499	20.7001	-0.00014377	0.000394766		95.614	20.8393	0.000379893	-0.000245058	-0.00321929		76.4479	20.5593	-0.00586447			-0.933341	3.624	-0.935	4.334		-0.935008	-0.787	-0.935008	1.369
		99.8722	20.9061	-0.00243571	-0.00137573	-0.00187764		87.5244	20.718	-0.000136813	0.000398406		96.9898	20.8608	0.000372035	-0.000243595	-0.00319717		77.5222	20.5736	-0.00583771			-0.931674	3.624	-0.933333	4.334		-0.933341	-0.826	-0.933341	1.39
		101.276	20.9287	-0.00241116	-0.00136146	-0.00185665		88.7748	20.736	-0.000129869	0.00040204		98.3119	20.8824	0.000364179	-0.000242142	-0.00317508		78.5113	20.588	-0.00581093			-0.930008	3.532	-0.931666	4.319		-0.931674	-0.871	-0.931674	1.429
		102.655	20.9514	-0.00238665	-0.0013472	-0.0018357		90.0238	20.7539	-0.000122937	0.000405667		99.6419	20.9039	0.000356327	-0.000240699	-0.00315303		79.5788	20.6023	-0.00578413			-0.928341	3.435	-0.929999	4.303		-0.930008	-0.926	-0.930008	1.51
		104.024	20.974	-0.00236216	-0.00133295	-0.00181478		91.1608	20.7719	-0.000116019	0.000409288		100.956	20.9254	0.000348478	-0.000239267	-0.003131		80.6383	20.6166	-0.00575731			-0.926674	3.336	-0.928333	4.303		-0.928341	-0.982	-0.928341	1.632
		105.362	20.9967	-0.00233771	-0.00131871	-0.00179388		92.3244	20.7899	-0.000109113	0.000412903		102.281	20.9469	0.000340633	-0.000237845	-0.00310902		81.5529	20.631	-0.00573046			-0.925007	3.336	-0.926666	4.299		-0.926674	-1.11	-0.926674	1.805
		106.749	21.0193	-0.00231329	-0.00130448	-0.00177302		93.5155	20.8078	-0.000102221	0.000416511		103.571	20.9684	0.000332794	-0.000236432	-0.00308707		82.5234	20.6453	-0.0057036			-0.923341	3.241	-0.924999	4.289		-0.925007	-1.174	-0.925007	2.023
		108.098	21.042	-0.0022889	-0.00129027	-0.0017522		94.6776	20.8258	-9.53405e-05	0.000420113		104.945	20.99	0.000324959	-0.000235031	-0.00306515		83.5411	20.6597	-0.00567672			-0.921674	3.151	-0.923332	4.289		-0.92334	-1.239	-0.92334	2.276
		109.499	21.0646	-0.00226455	-0.00127607	-0.0017314		95.8125	20.8437	-8.84732e-05	0.000423708		106.31	21.0115	0.000317132	-0.000233639	-0.00304328		84.5235	20.674	-0.00564982			-0.920007	3.151	-0.921665	4.283		-0.921674	-1.301	-0.921674	2.546
		110.938	21.0873	-0.00224023	-0.00126189	-0.00171064		97.0317	20.8617	-8.16186e-05	0.000427296		107.599	21.033	0.000309311	-0.000232257	-0.00302144		85.4059	20.6883	-0.00562291			-0.91834	3.067	-0.919999	4.278		-0.920007	-1.36	-0.920007	2.811
		112.331	21.1099	-0.00221594	-0.00124772	-0.00168991		98.2699	20.8796	-7.47766e-05	0.000430877		108.85	21.0545	0.000301498	-0.000230885	-0.00299964		86.3976	20.7027	-0.00559597			-0.916674	3.004	-0.918332	4.278		-0.91834	-1.416	-0.91834	3.063
		113.717	21.1326	-0.00219168	-0.00123357	-0.00166922		99.3726	20.8976	-6.79471e-05	0.000434452		110.171	21.076	0.000293693	-0.000229523	-0.00297789		87.396	20.717	-0.00556902			-0.915007	3.004	-0.916665	4.278		-0.916673	-1.467	-0.916673	3.285
		115.053	21.1552	-0.00216745	-0.00121943	-0.00164856		100.509	20.9155	-6.113e-05	0.00043802		111.478	21.0976	0.000285898	-0.000228171	-0.00295617		88.4288	20.7314	-0.00554206			-0.91334	2.938	-0.914998	4.263		-0.915007	-1.511	-0.915007	3.478
		116.422	21.1779	-0.00214326	-0.00120531	-0.00162794		101.55	20.9335	-5.43253e-05	0.000441581		112.882	21.1191	0.000278112	-0.000226828	-0.0029345		89.394	20.7457	-0.00551507			-0.911673	2.879	-0.913332	4.246		-0.91334	-1.551	-0.91334	3.631
		117.778	21.2005	-0.0021191	-0.0011912	-0.00160736		102.568	20.9514	-4.75327e-05	0.000445136		114.253	21.1406	0.000270337	-0.000225495	-0.00291287		90.3507	20.76	-0.00548807			-0.910007	2.879	-0.911665	4.246		-0.911673	-1.588	-0.911673	3.753
		119.195	21.2232	-0.00209498	-0.00117712	-0.00158681		103.693	20.9694	-4.07523e-05	0.000448683		115.523	21.1621	0.000262573	-0.000224172	-0.00289129		91.3093	20.7744	-0.00546106			-0.90834	2.843	-0.909998	4.225		-0.910006	-1.623	-0.910006	3.89
		120.577	21.2458	-0.00207088	-0.00116305	-0.00156629		104.802	20.9873	-3.39838e-05	0.000452224		116.786	21.1836	0.000254821	-0.000222858	-0.00286975		92.2293	20.7887	-0.00543403			-0.906673	2.814	-0.908331	4.193		-0.90834	-1.654	-0.90834	3.918
		121.982	21.2685	-0.00204682	-0.001149	-0.00154582		105.893	21.0053	-2.72272e-05	0.000455757		118.057	21.2052	0.000247081	-0.000221553	-0.00284826		93.193	20.8031	-0.00540699			-0.905006	2.781	-0.906665	4.161		-0.906673	-1.681	-0.906673	3.913
		123.266	21.2912	-0.00202279	-0.00113497	-0.00152538		106.945	21.0232	-2.04822e-05	0.000459284		119.308	21.2267	0.000239355	-0.000220258	-0.00282682		94.1594	20.8174	-0.00537993			-0.90334	2.781	-0.904998	4.161		-0.905006	-1.703	-0.905006	3.889
		124.567	21.3138	-0.00199879	-0.00112096	-0.00150498		108.072	21.0412	-1.37486e-05	0.000462804		120.614	21.2482	0.000231643	-0.000218971	-0.00280542		95.0941	20.8317	-0.00535286			-0.901673	2.765	-0.903331	4.109		-0.903339	-1.726	-0.903339	3.849
		125.919	21.3365	-0.00197482	-0.00110697	-0.00148462		109.179	21.0591	-7.02639e-06	0.000466316		121.883	21.2697	0.000223946	-0.000217694	-0.00278408		95.9699	20.8461	-0.00532578			-0.900006	2.758	-0.901664	4.04		-0.901673	-1.738	-0.901673	3.796
		127.297	21.3591	-0.00195089	-0.001093	-0.00146429		110.243	21.0771	-3.15259e-07	0.000469822		123.189	21.2912	0.000216264	-0.000216425	-0.00276278		96.8737	20.8604	-0.00529868			-0.898339	2.735	-0.899998	4.04		-0.900006	-1.749	-0.900006	3.729
		128.635	21.3818	-0.00192698	-0.00107905	-0.001444		111.337	21.095	6.38497e-06	0.000473321		124.444	21.3128	0.000208598	-0.000215165	-0.00274153		97.7636	20.8748	-0.00527158			-0.896672	2.735	-0.898331	3.973		-0.898339	-1.752	-0.898339	3.655
		130.017	21.4044	-0.0019031	-0.00106512	-0.00142375		112.461	21.113	1.30745e-05	0.000476812		125.732	21.3343	0.000200948	-0.000213913	-0.00272033		98.6719	20.8891	-0.00524446			-0.895006	2.731	-0.896672	3.889		-0.896672	-1.755	-0.896672	3.578
		131.34	21.4271	-0.00187926	-0.00105121	-0.00140354		113.604	21.1309	1.97535e-05	0.000480297		126.971	21.3558	0.000193316	-0.00021267	-0.00269918		99.5385	20.9034	-0.00521733			-0.893339	2.72	-0.895006	3.889		-0.895006	-1.758	-0.895006	3.491
		132.688	21.4497	-0.00185544	-0.00103732	-0.00138336		114.692	21.1489	2.64223e-05	0.000483775		128.304	21.3773	0.000185701	-0.000211436	-0.00267809		100.46	20.9178	-0.00519019			-0.891672	2.72	-0.893339	3.788		-0.893339	-1.756	-0.893339	3.402
		134.1	21.4724	-0.00183165	-0.00102345	-0.00136322		115.774	21.1668	3.3081e-05	0.000487246		129.585	21.3989	0.000178105	-0.000210209	-0.00265704		101.319	20.9321	-0.00516305			-0.890005	2.718	-0.891672	3.705		-0.891672	-1.761	-0.891672	3.303
		135.496	21.495	-0.00180789	-0.00100961	-0.00134312		116.852	21.1848	3.973e-05	0.00049071		130.91	21.4204	0.000170528	-0.000208991	-0.00263605		102.216	20.9465	-0.00513589			-0.888339	2.718	-0.890005	3.608		-0.890005	-1.773	-0.890005	3.196
		136.798	21.5177	-0.00178415	-0.000995781	-0.00132305		117.951	21.2027	4.63693e-05	0.000494167		132.179	21.4419	0.000162971	-0.00020778	-0.00261511		103.08	20.9608	-0.00510873			-0.886672	2.718	-0.888339	3.608		-0.888338	-1.784	-0.888338	3.078
		138.135	21.5403	-0.00176044	-0.000981978	-0.00130302		118.989	21.2207	5.29994e-05	0.000497618		133.5	21.4634	0.000155433	-0.000206577	-0.00259422		104.03	20.9751	-0.00508156			-0.885005	2.724	-0.886672	3.502		-0.886672	-1.799	-0.886672	2.955
		139.487	21.563	-0.00173676	-0.000968196	-0.00128303		120.038	21.2386	5.96203e-05	0.000501062		134.85	21.4849	0.000147916	-0.000205382	-0.00257339		104.968	20.9895	-0.00505438			-0.883338	2.735	-0.885005	3.502		-0.885005	-1.818	-0.885005	2.829
		140.804	21.5856	-0.0017131	-0.000954436	-0.00126306		121.172	21.2566	6.62324e-05	0.000504499		136.124	21.5065	0.000140421	-0.000204194	-0.00255261		105.814	21.0038	-0.00502719			-0.881672	2.735	-0.883338	3.41		-0.883338	-1.844	-0.883338	2.699
		142.167	21.6083	-0.00168946	-0.000940696	-0.00124314		122.275	21.2745	7.2836e-05	0.000507929		137.37	21.528	0.000132947	-0.000203013	-0.00253189		106.637	21.0182	-0.005			-0.880005	2.751	-0.881671	3.322		-0.881671	-1.865	-0.881671	2.567
		143.515	21.6309	-0.00166584	-0.000926977	-0.00122325		123.292	21.2925	7.94312e-05	0.000511353		138.609	21.5495	0.000125495	-0.000201839	-0.00251121		107.563	21.0325	-0.0049728			-0.878338	2.756	-0.880005	3.231		-0.880005	-1.896	-0.880005	2.432
		144.865	21.6536	-0.00164225	-0.000913279	-0.00120339		124.378	21.3104	8.60184e-05	0.000514771		139.839	21.571	0.000118065	-0.000200673	-0.00249059		108.481	21.0468	-0.0049456			-0.876671	2.756	-0.878338	3.231		-0.878338	-1.925	-0.878338	2.164
		146.177	21.6762	-0.00161867	-0.000899601	-0.00118356		125.463	21.3284	9.25978e-05	0.000518182		141.158	21.5925	0.000110659	-0.000199513	-0.00247003		109.291	21.0612	-0.00491839			-0.875005	2.767	-0.876671	3.148		-0.876671	-1.951	-0.876671	2.034
		147.618	21.6989	-0.00159512	-0.000885942	-0.00116376		126.558	21.3463	9.91696e-05	0.000521587		142.455	21.6141	0.000103275	-0.000198359	-0.00244952		110.094	21.0755	-0.00489118			-0.873338	2.764	-0.875004	3.071		-0.875004	-1.973	-0.875004	1.909
		149.044	21.7215	-0.00157157	-0.000872302	-0.00114399		127.638	21.3643	0.000105734	0.000524986		143.787	21.6356	9.59157e-05	-0.000197213	-0.00242906		111.05	21.0899	-0.00486397			-0.871671	2.765	-0.873338	3.006		-0.873338	-1.994	-0.873338	1.784
		150.413	21.7442	-0.00154805	-0.000858681	-0.00112425		128.653	21.3822	0.000112292	0.000528378		145.067	21.6571	8.85797e-05	-0.000196072	-0.00240865		111.974	21.1042	-0.00483675			-0.870004	2.765	-0.871671	3.006		-0.871671	-2.022	-0.871671	1.656
		151.774	21.7668	-0.00152454	-0.000845078	-0.00110454		129.694	21.4002	0.000118843	0.000531765		146.379	21.6786	8.12679e-05	-0.000194937	-0.0023883		112.796	21.1185	-0.00480954			-0.868338	2.781	-0.870004	2.949		-0.870004	-2.046	-0.870004	1.534
		153.155	21.7895	-0.00150104	-0.000831492	-0.00108485		130.751	21.4181	0.000125388	0.000535147		147.64	21.7001	7.39803e-05	-0.000193809	-0.002368		113.577	21.1329	-0.00478232			-0.866671	2.787	-0.868337	2.949		-0.868337	-2.068	-0.868337	1.418
		154.508	21.8121	-0.00147755	-0.000817922	-0.00106519		131.841	21.4361	0.000131926	0.000538522		148.88	21.7217	6.6717e-05	-0.000192686	-0.00234776		114.502	21.1472	-0.0047551			-0.865004	2.787	-0.866671	2.905		-0.866671	-2.08	-0.866671	1.308
		155.878	21.8348	-0.00145406	-0.000804368	-0.00104555		132.871	21.454	0.000138459	0.000541892		150.148	21.7432	5.94782e-05	-0.000191568	-0.00232756		115.416	21.1616	-0.00472788			-0.863337	2.796	-0.865004	2.847		-0.865004	-2.093	-0.865004	1.194
		157.225	21.8574	-0.00143059	-0.000790828	-0.00102593		133.979	21.472	0.000144986	0.000545257		151.474	21.7647	5.22639e-05	-0.000190456	-0.00230742		116.262	21.1759	-0.00470066			-0.86167	2.805	-0.863337	2.809		-0.863337	-2.104	-0.863337	1.082
		158.454	21.8801	-0.00140712	-0.000777301	-0.00100633		135.038	21.4899	0.000151508	0.000548617		152.792	21.7862	4.50741e-05	-0.000189349	-0.00228732		117.117	21.1902	-0.00467344			-0.860004	2.813	-0.86167	2.809		-0.86167	-2.12	-0.86167	0.975
		159.8	21.9027	-0.00138365	-0.000763786	-0.000986747		136.119	21.5079	0.000158025	0.000551972		154.147	21.8077	3.79086e-05	-0.000188248	-0.00226728		118.028	21.2046	-0.00464622			-0.858337	2.813	-0.860004	2.769		-0.860004	-2.127	-0.860004	0.872
		161.188	21.9254	-0.00136018	-0.000750282	-0.000967177		137.15	21.5258	0.000164537	0.000555322		155.383	21.8293	3.07673e-05	-0.00018715	-0.00224728		118.915	21.2189	-0.004619			-0.85667	2.824	-0.858337	2.73		-0.858337	-2.127	-0.858337	0.775
		162.533	21.9481	-0.0013367	-0.000736786	-0.000947619		138.223	21.5438	0.000171045	0.000558668		156.679	21.8508	2.365e-05	-0.000186057	-0.00222733		119.737	21.2333	-0.00459179			-0.855003	2.84	-0.85667	2.73		-0.85667	-2.125	-0.85667	0.677
		163.921	21.9707	-0.00131323	-0.000723299	-0.00092807		139.352	21.5618	0.000177549	0.00056201		158.049	21.8723	1.65565e-05	-0.000184969	-0.00220742		120.548	21.2476	-0.00456458			-0.853337	2.84	-0.855003	2.694		-0.855003	-2.124	-0.855003	0.585
		165.313	21.9934	-0.00128974	-0.000709817	-0.000908528		140.436	21.5797	0.00018405	0.000565347		159.264	21.8938	9.48632e-06	-0.000183884	-0.00218756		121.459	21.262	-0.00453738			-0.85167	2.849	-0.853337	2.66		-0.853336	-2.122	-0.853336	0.494
		166.713	22.016	-0.00126624	-0.000696338	-0.000888989		141.467	21.5977	0.000190547	0.00056868		160.494	21.9154	2.43914e-06	-0.000182804	-0.00216775		122.35	21.2763	-0.00451017			-0.850003	2.853	-0.85167	2.66		-0.85167	-2.116	-0.85167	0.402
		168.031	22.0387	-0.00124273	-0.000682861	-0.00086945		142.515	21.6156	0.000197041	0.00057201		161.802	21.9369	-4.58559e-06	-0.000181726	-0.00214797		123.164	21.2906	-0.00448298			-0.848336	2.853	-0.850003	2.634		-0.850003	-2.111	-0.850003	0.319
		169.287	22.0613	-0.0012192	-0.000669383	-0.000849908		143.665	21.6336	0.000203533	0.000575336		163.119	21.9584	-1.15885e-05	-0.000180652	-0.00212823		123.982	21.305	-0.00445579			-0.84667	2.87	-0.848336	2.615		-0.848336	-2.103	-0.848336	0.235
		170.685	22.084	-0.00119564	-0.000655902	-0.000830358		144.809	21.6515	0.000210022	0.000578659		164.44	21.9799	-1.85703e-05	-0.000179581	-0.00210852		124.852	21.3193	-0.0044286			-0.845003	2.873	-0.84667	2.615		-0.846678	-2.093	-0.846669	0.152
		172.099	22.1066	-0.00117207	-0.000642414	-0.000810797		145.859	21.6695	0.000216509	0.000581979		165.698	22.0014	-2.55319e-05	-0.000178513	-0.00208885		125.67	21.3337	-0.00440143			-0.843336	2.873	-0.845003	2.596		-0.845011	-2.083	-0.845003	-0.002
		173.503	22.1293	-0.00114846	-0.000628917	-0.00079122		146.938	21.6874	0.000222995	0.000585297		167.016	22.023	-3.24743e-05	-0.000177447	-0.00206921		126.523	21.348	-0.00437426			-0.841669	2.879	-0.843336	2.571		-0.843344	-2.065	-0.843336	-0.078
		174.874	22.1519	-0.00112482	-0.000615406	-0.000771622		148.021	21.7054	0.000229479	0.000588612		168.339	22.0445	-3.93987e-05	-0.000176384	-0.0020496		127.379	21.3623	-0.0043471			-0.840003	2.88	-0.841669	2.563		-0.841678	-2.051	-0.841669	-0.144
		176.191	22.1746	-0.00110114	-0.000601879	-0.000751999		149.08	21.7233	0.000235963	0.000591924		169.657	22.066	-4.63063e-05	-0.000175322	-0.00203001		128.27	21.3767	-0.00431994			-0.838336	2.877	-0.840003	2.563		-0.840011	-2.038	-0.840002	-0.21
		177.454	22.1972	-0.00107742	-0.000588331	-0.000732344		150.14	21.7413	0.000242446	0.000595235		170.92	22.0875	-5.31988e-05	-0.000174262	-0.00201045		129.133	21.391	-0.0042928			-0.836669	2.877	-0.838336	2.557		-0.838344	-2.02	-0.838336	-0.27
		178.887	22.2199	-0.00105365	-0.000574757	-0.000712653		151.242	21.7592	0.000248929	0.000598545		172.248	22.109	-6.00777e-05	-0.000173203	-0.00199089		129.981	21.4054	-0.00426566			-0.835002	2.887	-0.836669	2.547		-0.836677	-2	-0.836669	-0.328
		180.306	22.2425	-0.00102983	-0.000561152	-0.000692918		152.272	21.7772	0.000255412	0.000601853		173.499	22.1306	-6.69451e-05	-0.000172146	-0.00197135		130.847	21.4197	-0.00423854			-0.833336	2.887	-0.835002	2.547		-0.83501	-1.977	-0.835002	-0.383
		181.662	22.2652	-0.00100594	-0.000547511	-0.000673133		153.347	21.7951	0.000261895	0.00060516		174.757	22.1521	-7.38032e-05	-0.000171089	-0.00195182		131.765	21.434	-0.00421143			-0.831669	2.879	-0.833336	2.54		-0.833344	-1.955	-0.833335	-0.427
		182.934	22.2878	-0.000981996	-0.000533826	-0.00065329		154.453	21.8131	0.00026838	0.000608466		176.032	22.1736	-8.06545e-05	-0.000170033	-0.00193228		132.684	21.4484	-0.00418432			-0.830002	2.881	-0.831669	2.531		-0.831677	-1.936	-0.831669	-0.478
		184.311	22.3105	-0.000957979	-0.000520093	-0.000633383		155.591	21.831	0.000274865	0.000611772		177.319	22.1951	-8.75017e-05	-0.000168978	-0.00191275		133.496	21.4627	-0.00415723			-0.828335	2.886	-0.830002	2.531		-0.83001	-1.91	-0.830002	-0.513
		185.702	22.3331	-0.000933887	-0.000506302	-0.000613403		156.685	21.849	0.000281352	0.000615078		178.68	22.2166	-9.43481e-05	-0.000167923	-0.0018932		134.292	21.4771	-0.00413016			-0.826669	2.886	-0.828335	2.525		-0.828343	-1.87	-0.828335	-0.549
		187.096	22.3558	-0.000909713	-0.000492447	-0.000593343		157.782	21.8669	0.000287842	0.000618385		179.994	22.2382	-0.000101197	-0.000166869	-0.00187363		135.193	21.4914	-0.00410309			-0.825002	2.888	-0.826668	2.528		-0.826677	-1.85	-0.826668	-0.581
		188.474	22.3784	-0.000885452	-0.000478518	-0.000573194		158.835	21.8849	0.000294333	0.000621692		181.232	22.2597	-0.000108053	-0.000165814	-0.00185404		136.046	21.5057	-0.00407604			-0.823335	2.898	-0.825002	2.534		-0.82501	-1.831	-0.825002	-0.613
		189.837	22.4011	-0.000861101	-0.000464506	-0.000552948		159.911	21.9028	0.000300828	0.000625		182.501	22.2812	-0.00011492	-0.000164761	-0.00183441		136.866	21.5201	-0.004049			-0.821668	2.881	-0.823335	2.534		-0.823343	-1.811	-0.823335	-0.636
		191.107	22.4237	-0.000836655	-0.000450402	-0.000532598		160.959	21.9208	0.000307325	0.00062831		183.801	22.3027	-0.000121803	-0.000163709	-0.00181474		137.631	21.5344	-0.00402198			-0.820002	2.881	-0.821668	2.536		-0.821676	-1.789	-0.821668	-0.66
		192.447	22.4464	-0.000812112	-0.000436194	-0.000512138		162.012	21.9387	0.000313826	0.000631621		185.059	22.3242	-0.000128708	-0.000162658	-0.00179502		138.461	21.5488	-0.00399497			-0.818335	2.877	-0.820001	2.542		-0.82001	-1.767	-0.820001	-0.677
		193.778	22.469	-0.000787472	-0.000421874	-0.000491561		163.099	21.9567	0.00032033	0.000634935		186.363	22.3458	-0.000135642	-0.00016161	-0.00177524		139.391	21.5631	-0.00396797			-0.816668	2.874	-0.818335	2.542		-0.818343	-1.744	-0.818335	-0.689
		195.156	22.4917	-0.000762738	-0.000407429	-0.000470865		164.186	21.9746	0.000326839	0.000638252		187.726	22.3673	-0.000142612	-0.000160566	-0.00175538		140.283	21.5774	-0.003941			-0.815001	2.874	-0.816668	2.56		-0.816676	-1.716	-0.816668	-0.699
		196.501	22.5143	-0.000737914	-0.000392853	-0.000450047		165.273	21.9926	0.000333352	0.000641571		189.003	22.3888	-0.000149624	-0.000159528	-0.00173545		141.131	21.5918	-0.00391403			-0.813335	2.855	-0.815001	2.578		-0.815009	-1.689	-0.815001	-0.71
		197.864	22.537	-0.00071301	-0.000378135	-0.000429111		166.326	22.0105	0.000339871	0.000644894		190.269	22.4103	-0.000156689	-0.000158498	-0.00171543		141.996	21.6061	-0.00388709			-0.811668	2.834	-0.813334	2.578		-0.813343	-1.671	-0.813334	-0.719
		199.189	22.5596	-0.000688038	-0.00036327	-0.000408062		167.373	22.0285	0.000346394	0.000648221		191.544	22.4319	-0.000163816	-0.000157479	-0.0016953		142.824	21.6205	-0.00386016			-0.810001	2.834	-0.811668	2.586		-0.811676	-1.652	-0.811668	-0.731
		200.638	22.5823	-0.000663017	-0.000348255	-0.00038691		168.42	22.0464	0.000352923	0.000651552		192.807	22.4534	-0.000171014	-0.000156476	-0.00167507		143.661	21.6348	-0.00383325			-0.808334	2.826	-0.810001	2.603		-0.810009	-1.631	-0.810001	-0.74
		202.082	22.605	-0.000638197	-0.000333234	-0.000366028		169.509	22.0644	0.000359458	0.000654888		194.116	22.4749	-0.000178295	-0.000155491	-0.00165472		144.511	21.6491	-0.00380636			-0.806668	2.819	-0.808334	2.603		-0.808342	-1.619	-0.808334	-0.745
		203.436	22.6276	-0.000617062	-0.000320035	-0.000349343		170.562	22.0823	0.000365999	0.00065823		195.407	22.4964	-0.00018567	-0.000154531	-0.00163425		145.385	21.6635	-0.00377948			-0.805001	2.819	-0.806667	2.619		-0.806676	-1.604	-0.806667	-0.748
		204.74	22.6503	-0.000596087	-0.000306878	-0.000332796		171.677	22.1003	0.000372547	0.000661577		196.703	22.5179	-0.000193151	-0.000153603	-0.00161364		146.298	21.6778	-0.00375263			-0.803334	2.802	-0.805001	2.621		-0.805009	-1.59	-0.805001	-0.747
		206.091	22.6729	-0.000575281	-0.000293767	-0.000316391		172.731	22.1182	0.000379101	0.000664931		197.963	22.5395	-0.000200749	-0.000152712	-0.00159291		147.203	21.6922	-0.00372579			-0.801667	2.787	-0.803334	2.627		-0.803342	-1.577	-0.803334	-0.746
		207.411	22.6956	-0.000554652	-0.000280708	-0.000300132		173.832	22.1362	0.000385663	0.000668291		199.22	22.561	-0.000208474	-0.000151867	-0.00157204		148.03	21.7065	-0.00369897			-0.800001	2.767	-0.801667	2.627		-0.801675	-1.563	-0.801667	-0.746
		208.77	22.7182	-0.000534206	-0.000267706	-0.000284023		174.892	22.1541	0.000392231	0.000671659		200.461	22.5825	-0.000216337	-0.000151075	-0.00155105		148.884	21.7208	-0.00367217			-0.798334	2.767	-0.8	2.627		-0.800009	-1.551	-0.8	-0.744
		210.091	22.7409	-0.000513952	-0.000254766	-0.000268069		175.985	22.1721	0.000398808	0.000675035		201.806	22.604	-0.000224178	-0.00015047	-0.0015304		149.772	21.7352	-0.0036454			-0.796667	2.741	-0.798334	2.63		-0.798342	-1.544	-0.798334	-0.746
		211.432	22.7635	-0.000493896	-0.000241894	-0.000252276		177.099	22.19	0.000405392	0.000678419		203.123	22.6255	-0.000230332	-0.000151388	-0.00151559		150.624	21.7495	-0.00361864			-0.795	2.741	-0.796667	2.63		-0.796675	-1.54	-0.796675	-0.742
		212.754	22.7862	-0.000474047	-0.000229094	-0.000236646		178.225	22.208	0.000411984	0.000681812		204.46	22.6471	-0.000236481	-0.000152391	-0.0015009		151.449	21.7639	-0.0035919			-0.793333	2.721	-0.795	2.633		-0.795008	-1.528	-0.795008	-0.743
		214.197	22.8088	-0.000454411	-0.000216374	-0.000221184		179.243	22.2259	0.000418583	0.000685215		205.779	22.6686	-0.000242623	-0.00015348	-0.00148635		152.29	21.7782	-0.00356518			-0.791667	2.697	-0.793333	2.648		-0.793342	-1.532	-0.793342	-0.74
		215.619	22.8315	-0.000434996	-0.000203738	-0.000205896		180.352	22.2439	0.000425191	0.000688628		207.1	22.6901	-0.000248758	-0.000154655	-0.00147192		153.173	21.7925	-0.00353848			-0.79	2.678	-0.791667	2.648		-0.791675	-1.532	-0.791675	-0.739
		216.964	22.8541	-0.000415807	-0.000191192	-0.000190785		181.438	22.2618	0.000431806	0.000692051		208.4	22.7116	-0.000254885	-0.000155916	-0.00145763		154.037	21.8069	-0.0035118			-0.788342	2.678	-0.79	2.641		-0.790008	-1.533	-0.790008	-0.738
		218.294	22.8768	-0.000396851	-0.000178743	-0.000175855		182.519	22.2798	0.000438428	0.000695486		209.695	22.7331	-0.000261003	-0.000157264	-0.00144346		154.893	21.8212	-0.00348514			-0.786675	2.644	-0.788333	2.647		-0.788341	-1.539	-0.788341	-0.739
		219.658	22.8994	-0.000378135	-0.000166396	-0.000161111		183.556	22.2978	0.000445056	0.000698932		210.948	22.7547	-0.000267112	-0.0001587	-0.00142943		155.731	21.8356	-0.00345851			-0.785008	2.614	-0.786666	2.651		-0.786675	-1.54	-0.786675	-0.739
		220.987	22.9221	-0.000359664	-0.000154158	-0.000146557		184.619	22.3157	0.00045169	0.00070239		212.224	22.7762	-0.000273208	-0.000160224	-0.00141552		156.627	21.8499	-0.00343189			-0.783341	2.614	-0.785	2.651		-0.785008	-1.547	-0.785008	-0.738
		222.342	22.9447	-0.000341444	-0.000142033	-0.000132197		185.656	22.3337	0.00045833	0.000705861		213.474	22.7977	-0.000279293	-0.000161836	-0.00140175		157.505	21.8642	-0.0034053			-0.781675	2.581	-0.783333	2.666		-0.783341	-1.558	-0.783341	-0.736
		223.7	22.9674	-0.00032348	-0.000130029	-0.000118036		186.754	22.3516	0.000464972	0.000709345		214.774	22.8192	-0.000285362	-0.000163537	-0.0013881		158.393	21.8786	-0.00337872			-0.780008	2.562	-0.781666	2.663		-0.781674	-1.567	-0.781674	-0.739
		225.061	22.99	-0.000305778	-0.00011815	-0.000104076		187.821	22.3696	0.000471617	0.000712842		216.039	22.8407	-0.000291414	-0.000165326	-0.00137459		159.242	21.8929	-0.00335217			-0.778341	2.531	-0.779999	2.663		-0.780007	-1.583	-0.780008	-0.743
		226.428	23.0127	-0.000288342	-0.000106403	-9.03223e-05		188.932	22.3875	0.000478261	0.000716352		217.379	22.8623	-0.000297449	-0.000167205	-0.0013612		160.079	21.9073	-0.00332563			-0.776674	2.531	-0.778333	2.656		-0.778341	-1.597	-0.778341	-0.754
		227.772	23.0353	-0.000271176	-9.47925e-05	-7.67791e-05		190.016	22.4055	0.000484902	0.000719876		218.756	22.8838	-0.000303462	-0.000169173	-0.00134795		160.913	21.9216	-0.00329912			-0.775007	2.513	-0.776666	2.658		-0.776674	-1.616	-0.776674	-0.763
		229.161	23.058	-0.000254284	-8.3325e-05	-6.34492e-05		191.125	22.4234	0.000491537	0.000723412		220.02	22.9053	-0.000309453	-0.000171229	-0.00133484		161.779	21.9359	-0.00327262			-0.773341	2.484	-0.774999	2.658		-0.775007	-1.639	-0.775007	-0.773
		230.533	23.0806	-0.00023767	-7.20046e-05	-5.03367e-05		192.14	22.4414	0.000498162	0.000726961		221.19	22.9268	-0.000315418	-0.000173375	-0.00132185		162.616	21.9503	-0.00324615			-0.771674	2.484	-0.773332	2.655		-0.77334	-1.662	-0.773341	-0.784
		231.952	23.1033	-0.000221336	-6.08371e-05	-3.74448e-05		193.192	22.4593	0.000504772	0.000730522		222.456	22.9484	-0.000321355	-0.000175608	-0.001309		163.509	21.9646	-0.00321969			-0.770007	2.445	-0.771665	2.65		-0.771674	-1.683	-0.771674	-0.794
		233.316	23.1259	-0.000205285	-4.98273e-05	-2.47781e-05		194.281	22.4773	0.000511362	0.000734093		223.74	22.9699	-0.000327262	-0.000177929	-0.00129629		164.351	21.979	-0.00319326			-0.76834	2.408	-0.769999	2.65		-0.770007	-1.703	-0.770007	-0.8
		234.689	23.1486	-0.000189521	-3.89789e-05	-1.23388e-05		195.364	22.4952	0.000517926	0.000737675		225.056	22.9914	-0.000333136	-0.000180338	-0.00128372		165.18	21.9933	-0.00316684			-0.766674	2.408	-0.768332	2.642		-0.76834	-1.723	-0.76834	-0.811
		235.975	23.1712	-0.000174044	-2.82971e-05	-1.3045e-07		196.489	22.5132	0.000524456	0.000741264		226.347	23.0129	-0.000338974	-0.000182832	-0.00127129		165.986	22.0076	-0.00314044			-0.765007	2.385	-0.766665	2.633		-0.766673	-1.743	-0.766674	-0.827
		237.289	23.1939	-0.000158858	-1.77861e-05	1.18443e-05		197.57	22.5311	0.000530944	0.000744859		227.683	23.0344	-0.000344774	-0.000185412	-0.001259		166.889	22.022	-0.00311405			-0.76334	2.351	-0.764998	2.62		-0.765007	-1.773	-0.765007	-0.846
		238.67	23.2166	-0.000143963	-7.44897e-06	2.35816e-05		198.596	22.5491	0.000537381	0.000748458		228.997	23.056	-0.000350532	-0.000188076	-0.00124686		167.804	22.0363	-0.00308768			-0.761673	2.351	-0.763332	2.62		-0.76334	-1.796	-0.76334	-0.857
		240.043	23.2392	-0.00012936	2.70977e-06	3.50802e-05		199.634	22.567	0.000543759	0.000752057		230.328	23.0775	-0.000356246	-0.000190823	-0.00123487		168.67	22.0507	-0.00306133			-0.760007	2.323	-0.761665	2.615		-0.761673	-1.848	-0.761673	-0.866
		241.387	23.2619	-0.00011505	1.26867e-05	4.63374e-05		200.719	22.585	0.000550067	0.000755653		231.61	23.099	-0.000361914	-0.000193651	-0.00122302		169.469	22.065	-0.00303499			-0.75834	2.288	-0.759998	2.603		-0.760006	-1.869	-0.760007	-0.884
		242.701	23.2845	-0.000101034	2.24792e-05	5.73511e-05		201.804	22.6029	0.00055622	0.000759229		232.893	23.1205	-0.000367531	-0.00019656	-0.00121133		170.361	22.0793	-0.00300867			-0.756673	2.255	-0.758331	2.603		-0.75834	-1.897	-0.75834	-0.897
		244.088	23.3072	-8.73113e-05	3.20834e-05	6.81196e-05		202.928	22.6209	0.000560531	0.000762218		234.153	23.142	-0.000373096	-0.000199547	-0.0011998		171.283	22.0937	-0.00298235			-0.755006	2.255	-0.756665	2.594		-0.756673	-1.928	-0.756673	-0.911
		245.466	23.3298	-7.38814e-05	4.14965e-05	7.86414e-05		204.017	22.6388	0.000564751	0.000765198		235.451	23.1636	-0.000378604	-0.000202611	-0.00118843		172.15	22.108	-0.00295605			-0.75334	2.234	-0.754998	2.578		-0.755006	-1.963	-0.755006	-0.924
		246.845	23.3525	-6.07433e-05	5.07165e-05	8.89153e-05		205.048	22.6568	0.000568879	0.000768169		236.696	23.1851	-0.000384053	-0.00020575	-0.00117722		173.035	22.1224	-0.00292976			-0.751673	2.209	-0.753331	2.578		-0.753339	-1.988	-0.753339	-0.931
		248.209	23.3751	-4.78957e-05	5.974e-05	9.89404e-05		206.116	22.6747	0.000572914	0.000771128		237.975	23.2066	-0.00038944	-0.000208962	-0.00116618		173.888	22.1367	-0.00290347			-0.750006	2.209	-0.751664	2.566		-0.751673	-2.015	-0.751673	-0.943
		249.615	23.3978	-3.53368e-05	6.85649e-05	0.000108716		207.261	22.6927	0.000576855	0.000774075		239.257	23.2281	-0.000394761	-0.000212246	-0.00115531		174.681	22.1511	-0.00287719			-0.748339	2.185	-0.750006	2.566		-0.750006	-2.043	-0.750006	-0.954
		250.992	23.4204	-2.30647e-05	7.71897e-05	0.000118242		208.4	22.7106	0.000580701	0.00077701		240.577	23.2496	-0.000400013	-0.000215599	-0.0011446		175.556	22.1654	-0.00285091			-0.746673	2.162	-0.748339	2.547		-0.748339	-2.074	-0.748339	-0.977
		252.354	23.4431	-1.10768e-05	8.56118e-05	0.000127519		209.388	22.7286	0.000584452	0.000779931		241.908	23.2712	-0.000405192	-0.00021902	-0.00113408		176.482	22.1797	-0.00282464			-0.745006	2.162	-0.746672	2.547		-0.746672	-2.1	-0.746672	-0.977
		253.649	23.4657	6.29525e-07	9.38298e-05	0.000136548		210.398	22.7465	0.000588107	0.000782839		243.241	23.2927	-0.000410296	-0.000222507	-0.00112374		177.346	22.1941	-0.00279836			-0.743339	2.147	-0.745006	2.538		-0.745006	-2.127	-0.745006	-0.996
		254.997	23.4884	1.20571e-05	0.000101843	0.000145329		211.458	22.7645	0.000591666	0.00078573		244.507	23.3142	-0.000415319	-0.000226057	-0.00111357		178.214	22.2084	-0.00277208			-0.741672	2.133	-0.743339	2.516		-0.743339	-2.156	-0.743339	-1.007
		256.348	23.511	2.32092e-05	0.000109649	0.000153864		212.564	22.7824	0.000595128	0.000788606		245.794	23.3357	-0.000420259	-0.000229669	-0.0011036		179.058	22.2228	-0.00274579			-0.740006	2.114	-0.741672	2.516		-0.741672	-2.185	-0.741672	-1.019
		257.718	23.5337	3.40893e-05	0.000117248	0.000162155		213.707	22.8004	0.000598493	0.000791465		247.064	23.3572	-0.000425113	-0.00023334	-0.00109381		179.869	22.2371	-0.00271949			-0.738339	2.114	-0.740005	2.485		-0.740005	-2.214	-0.740005	-1.026
		259.104	23.5563	4.47011e-05	0.000124639	0.000170204		214.843	22.8183	0.000601761	0.000794306		248.372	23.3788	-0.000429875	-0.000237068	-0.00108421		180.767	22.2514	-0.00269318			-0.736672	2.111	-0.738339	2.455		-0.738339	-2.243	-0.738339	-1.034
		260.472	23.579	5.50485e-05	0.000131822	0.000178014		215.878	22.8363	0.000604931	0.000797129		249.677	23.4003	-0.000434545	-0.00024085	-0.00107481		181.666	22.2658	-0.00266684			-0.735005	2.098	-0.736672	2.455		-0.736672	-2.277	-0.736672	-1.046
		261.769	23.6016	6.51359e-05	0.000138796	0.000185588		216.926	22.8542	0.000608004	0.000799932		250.992	23.4218	-0.000439116	-0.000244685	-0.0010656		182.495	22.2801	-0.00264049			-0.733338	2.098	-0.735005	2.419		-0.735005	-2.309	-0.735005	-1.053
		263.069	23.6243	7.49675e-05	0.000145562	0.00019293		218.045	22.8722	0.000610978	0.000802715		252.244	23.4433	-0.000443587	-0.000248569	-0.00105659		183.281	22.2945	-0.00261411			-0.731672	2.094	-0.733338	2.399		-0.733338	-2.341	-0.733338	-1.065
		264.513	23.6469	8.45481e-05	0.00015212	0.000200044		219.148	22.8901	0.000613855	0.000805477		253.543	23.4648	-0.000447954	-0.000252501	-0.00104778		184.183	22.3088	-0.00258769			-0.730005	2.093	-0.731672	2.399		-0.731672	-2.373	-0.731672	-1.078
		265.955	23.6696	9.38824e-05	0.00015847	0.000206934		220.136	22.9081	0.000616634	0.000808217		254.804	23.4864	-0.000452214	-0.000256477	-0.00103917		185.031	22.3231	-0.00256124			-0.728338	2.093	-0.730005	2.361		-0.730005	-2.404	-0.730005	-1.096
		267.304	23.6922	0.000102976	0.000164613	0.000213604		221.127	22.926	0.000619316	0.000810935		256.078	23.5079	-0.000456363	-0.000260494	-0.00103077		185.905	22.3375	-0.00253474			-0.726671	2.087	-0.728338	2.32		-0.728338	-2.454	-0.728338	-1.106
		268.66	23.7149	0.000111833	0.000170549	0.000220059		222.204	22.944	0.000621902	0.000813629		257.38	23.5294	-0.0004604	-0.000264551	-0.00102257		186.714	22.3518	-0.00250819			-0.725005	2.08	-0.726671	2.279		-0.726671	-2.48	-0.726671	-1.119
		269.928	23.7375	0.00012046	0.000176282	0.000226304		223.256	22.9619	0.00062439	0.0008163		258.682	23.5509	-0.00046432	-0.000268644	-0.00101458		187.538	22.3662	-0.00248158			-0.723338	2.08	-0.725005	2.279		-0.725004	-2.502	-0.725005	-1.136
		271.22	23.7602	0.000128862	0.000181812	0.000232344		224.385	22.9799	0.000626783	0.000818947		259.957	23.5725	-0.000468123	-0.000272772	-0.00100679		188.398	22.3805	-0.0024549			-0.721671	2.078	-0.723338	2.236		-0.723338	-2.525	-0.723338	-1.151
		272.569	23.7828	0.000137045	0.00018714	0.000238184		225.502	22.9978	0.000629081	0.000821569		261.245	23.594	-0.000471805	-0.000276931	-0.000999213		189.287	22.3948	-0.00242814			-0.720004	2.072	-0.721671	2.196		-0.721671	-2.543	-0.721671	-1.163
		273.953	23.8055	0.000145014	0.000192269	0.00024383		226.61	23.0158	0.000631285	0.000824165		262.518	23.6155	-0.000475364	-0.00028112	-0.000991843		190.115	22.4092	-0.00240129			-0.718338	2.072	-0.720004	2.196		-0.720004	-2.562	-0.720004	-1.174
		275.323	23.8281	0.000152774	0.000197202	0.000249285		227.679	23.0337	0.000633395	0.000826735		263.762	23.637	-0.0004788	-0.000285336	-0.000984682		190.959	22.4235	-0.00237435			-0.716671	2.076	-0.718337	2.152		-0.718337	-2.58	-0.718338	-1.182
		276.726	23.8508	0.000160332	0.000201941	0.000254556		228.78	23.0517	0.000635413	0.000829279		265.126	23.6585	-0.00048211	-0.000289576	-0.00097773		191.853	22.4379	-0.0023473			-0.715004	2.075	-0.716671	2.113		-0.716671	-2.601	-0.716671	-1.194
		278.069	23.8735	0.000167692	0.000206489	0.000259647		229.854	23.0697	0.00063734	0.000831796		266.478	23.6801	-0.000485292	-0.00029384	-0.000970987		192.763	22.4522	-0.00232012			-0.713337	2.068	-0.715004	2.07		-0.715004	-2.619	-0.715004	-1.2
		279.459	23.8961	0.000174861	0.00021085	0.000264564		230.949	23.0876	0.000639177	0.000834286		267.737	23.7016	-0.000488347	-0.000298124	-0.000964453		193.594	22.4665	-0.00229281			-0.711671	2.068	-0.713337	2.07		-0.713337	-2.634	-0.713337	-1.215
		280.818	23.9188	0.000181843	0.000215026	0.000269311		232.014	23.1056	0.000640926	0.000836748		268.973	23.7231	-0.000491274	-0.000302427	-0.000958127		194.423	22.4809	-0.00226535			-0.710004	2.067	-0.71167	2.022		-0.71167	-2.649	-0.71167	-1.214
		282.212	23.9414	0.000188644	0.000219022	0.000273894		233.116	23.1235	0.000642587	0.000839183		270.236	23.7446	-0.000494071	-0.000306746	-0.000952009		195.302	22.4952	-0.00223772			-0.708337	2.067	-0.710004	2.022		-0.710004	-2.667	-0.710004	-1.216
		283.565	23.9641	0.000195268	0.000222842	0.000278317		234.172	23.1415	0.000644162	0.000841589		271.498	23.7661	-0.000496738	-0.00031108	-0.000946098		196.182	22.5096	-0.00220992			-0.70667	2.067	-0.708337	1.961		-0.708337	-2.685	-0.708337	-1.221
		284.94	23.9867	0.00020172	0.000226488	0.000282586		235.256	23.1594	0.000645654	0.000843968		272.798	23.7877	-0.000499277	-0.000315427	-0.000940392		197.001	22.5239	-0.00218193			-0.705004	2.064	-0.70667	1.902		-0.70667	-2.7	-0.70667	-1.223
		286.291	24.0094	0.000208004	0.000229967	0.000286706		236.328	23.1774	0.000647063	0.000846319		274.043	23.8092	-0.000501685	-0.000319785	-0.000934889		197.826	22.5382	-0.00215373			-0.703337	2.064	-0.705003	1.856		-0.705003	-2.71	-0.705003	-1.229
		287.64	24.032	0.000214124	0.000233282	0.00029068		237.359	23.1953	0.000648391	0.000848641		275.348	23.8307	-0.000503964	-0.000324151	-0.000929589		198.738	22.5526	-0.0021253			-0.70167	2.068	-0.703337	1.856		-0.703337	-2.729	-0.703337	-1.23
		288.912	24.0547	0.000220084	0.000236437	0.000294513		238.381	23.2133	0.00064964	0.000850935		276.633	23.8522	-0.000506114	-0.000328524	-0.000924489		199.615	22.5669	-0.00209665			-0.700003	2.068	-0.70167	1.801		-0.701678	-2.739	-0.70167	-1.237
		290.252	24.0773	0.000225888	0.000239437	0.000298211		239.487	23.2312	0.000650812	0.0008532		278.013	23.8737	-0.000508137	-0.000332902	-0.000919586		200.48	22.5813	-0.00206774			-0.698336	2.077	-0.700003	1.744		-0.700011	-2.753	-0.700003	-1.241
		291.614	24.1	0.000231539	0.000242287	0.000301777		240.607	23.2492	0.000651908	0.000855437		279.387	23.8953	-0.000510032	-0.000337282	-0.000914879		201.393	22.5956	-0.00203858			-0.69667	2.079	-0.698336	1.744		-0.698345	-2.756	-0.698336	-1.244
		292.939	24.1226	0.000237041	0.000244991	0.000305215		241.649	23.2671	0.000652932	0.000857646		280.707	23.9168	-0.000511802	-0.000341663	-0.000910365		202.251	22.6099	-0.00200923			-0.695003	2.079	-0.69667	1.695		-0.696678	-2.775	-0.69667	-1.243
		294.384	24.1453	0.000242398	0.000247553	0.000308531		242.688	23.2851	0.000653884	0.000859826		281.969	23.9383	-0.000513448	-0.000346042	-0.000906042		203.1	22.6243	-0.00198193			-0.693336	2.087	-0.695003	1.64		-0.695011	-2.776	-0.695003	-1.241
		295.849	24.1679	0.000247613	0.000249979	0.000311728		243.788	23.303	0.000654767	0.000861978		283.238	23.9598	-0.000514971	-0.000350418	-0.000901905		203.97	22.6386	-0.00195465			-0.691669	2.099	-0.693336	1.64		-0.693344	-2.784	-0.693336	-1.241
		297.174	24.1906	0.000252688	0.000252272	0.000314811		244.865	23.321	0.000655584	0.000864103		284.464	23.9813	-0.000516374	-0.000354788	-0.000897953		204.845	22.653	-0.00192739			-0.690003	2.099	-0.691669	1.59		-0.691678	-2.789	-0.691669	-1.237
		298.457	24.2132	0.000257628	0.000254437	0.000317785		245.943	23.3389	0.000656337	0.000866199		285.793	24.0029	-0.000517657	-0.000359151	-0.000894181		205.704	22.6673	-0.00190016			-0.688336	2.116	-0.690003	1.551		-0.690011	-2.795	-0.690003	-1.239
		299.84	24.2359	0.000262434	0.000256477	0.000320652		246.958	23.3569	0.000657029	0.000868268		287.146	24.0244	-0.000518824	-0.000363504	-0.000890585		206.565	22.6816	-0.00187295			-0.686669	2.128	-0.688336	1.514		-0.688344	-2.797	-0.688336	-1.241
		301.186	24.2585	0.00026711	0.000258397	0.000323419		248.058	23.3748	0.000657661	0.000870311		288.477	24.0459	-0.000519876	-0.000367846	-0.000887162		207.412	22.696	-0.00184577			-0.685002	2.128	-0.686669	1.514		-0.686677	-2.802	-0.686669	-1.246
		302.539	24.2812	0.000271657	0.0002602	0.000326089		249.195	23.3928	0.000658236	0.000872326		289.76	24.0674	-0.000520816	-0.000372175	-0.000883907		208.229	22.7103	-0.00181862			-0.683336	2.121	-0.685002	1.472		-0.68501	-2.809	-0.685002	-1.249
		303.879	24.3038	0.000276077	0.000261891	0.000328666		250.328	23.4107	0.000658758	0.000874316		291.025	24.089	-0.000521646	-0.000376489	-0.000880815		209.125	22.7247	-0.00179151			-0.681669	2.129	-0.683335	1.445		-0.683344	-2.81	-0.683336	-1.247
		305.244	24.3265	0.000280372	0.000263472	0.000331154		251.395	23.4287	0.000659228	0.000876279		292.261	24.1105	-0.000522369	-0.000380786	-0.000877881		210.035	22.739	-0.00176443			-0.680002	2.149	-0.681669	1.445		-0.681677	-2.81	-0.681669	-1.247
		306.596	24.3491	0.000284544	0.000264948	0.000333558		252.496	23.4466	0.00065965	0.000878217		293.517	24.132	-0.000522987	-0.000385064	-0.000875099		210.891	22.7533	-0.00173739			-0.678335	2.149	-0.680002	1.431		-0.68001	-2.815	-0.680002	-1.249
		307.953	24.3718	0.000288593	0.000266322	0.000335881		253.558	23.4646	0.000660026	0.00088013		294.744	24.1535	-0.000523503	-0.000389322	-0.000872464		211.719	22.7677	-0.00171039			-0.676669	2.168	-0.678335	1.41		-0.678343	-2.816	-0.678335	-1.252
		309.328	24.3944	0.00029252	0.000267597	0.000338127		254.638	23.4825	0.000660359	0.000882019		296.017	24.175	-0.00052392	-0.000393556	-0.00086997		212.552	22.782	-0.00168344			-0.675002	2.175	-0.676668	1.41		-0.676677	-2.818	-0.676668	-1.255
		310.651	24.4171	0.000296326	0.000268777	0.0003403		255.704	23.5005	0.000660651	0.000883883		297.304	24.1966	-0.000524241	-0.000397766	-0.000867609		213.384	22.7964	-0.00165653			-0.673335	2.175	-0.675002	1.391		-0.67501	-2.824	-0.675002	-1.26
		311.977	24.4397	0.000300012	0.000269866	0.000342404		256.76	23.5184	0.000660906	0.000885724		298.634	24.2181	-0.000524468	-0.000401949	-0.000865376		214.267	22.8107	-0.00162968			-0.671668	2.189	-0.673335	1.37		-0.673343	-2.823	-0.673335	-1.271
		313.373	24.4624	0.000303577	0.000270865	0.000344444		257.808	23.5364	0.000661125	0.000887542		299.944	24.2396	-0.000524604	-0.000406103	-0.000863263		215.149	22.825	-0.00160287			-0.670002	2.208	-0.671668	1.37		-0.671676	-2.821	-0.671668	-1.282
		314.747	24.485	0.000307023	0.000271779	0.000346422		258.856	23.5543	0.000661311	0.000889337		301.303	24.2611	-0.000524652	-0.000410225	-0.000861262		216.048	22.8394	-0.00157613			-0.668335	2.208	-0.670001	1.344		-0.67001	-2.82	-0.670001	-1.286
		316.121	24.5077	0.00031035	0.000272611	0.000348342		259.911	23.5723	0.000661467	0.00089111		302.638	24.2826	-0.000524615	-0.000414314	-0.000859366		216.945	22.8537	-0.00154944			-0.666668	2.221	-0.668335	1.331		-0.668343	-2.819	-0.668335	-1.297
		317.457	24.5304	0.000313559	0.000273363	0.000350208		261.005	23.5902	0.000661594	0.000892861		303.941	24.3042	-0.000524497	-0.000418368	-0.000857568		217.735	22.8681	-0.00152281			-0.665001	2.244	-0.666668	1.32		-0.666676	-2.819	-0.666668	-1.308
		318.817	24.553	0.000316649	0.000274039	0.000352023		262.207	23.6082	0.000661695	0.000894592		305.138	24.3257	-0.000524299	-0.000422384	-0.000855857		218.513	22.8824	-0.00149625			-0.663334	2.252	-0.665001	1.32		-0.665009	-2.818	-0.665001	-1.317
		320.217	24.5757	0.000319622	0.000274642	0.000353792		263.321	23.6261	0.000661772	0.000896304		306.408	24.3472	-0.000524025	-0.000426361	-0.000854227		219.44	22.8967	-0.00146976			-0.661668	2.252	-0.663334	1.311		-0.663343	-2.823	-0.663334	-1.33
		321.609	24.5983	0.000322478	0.000275174	0.000355518		264.371	23.6441	0.000661827	0.000897996		307.714	24.3687	-0.000523678	-0.000430297	-0.000852667		220.313	22.9111	-0.00144334			-0.660001	2.263	-0.661668	1.302		-0.661676	-2.822	-0.661668	-1.339
		322.999	24.621	0.000325216	0.000275639	0.000357204		265.406	23.662	0.000661861	0.00089967		309.039	24.3902	-0.000523261	-0.000434191	-0.000851169		221.127	22.9254	-0.00141699			-0.658334	2.263	-0.660001	1.302		-0.660009	-2.818	-0.660001	-1.349
		324.308	24.6436	0.000327839	0.000276038	0.000358855		266.479	23.68	0.000661876	0.000901326		310.303	24.4118	-0.000522776	-0.000438039	-0.000849723		221.923	22.9398	-0.00139072			-0.656667	2.268	-0.658334	1.291		-0.658342	-2.821	-0.658334	-1.361
		325.654	24.6663	0.000330345	0.000276375	0.000360474		267.601	23.6979	0.000661872	0.000902965		311.599	24.4333	-0.000522228	-0.000441842	-0.00084832		222.852	22.9541	-0.00136453			-0.655001	2.287	-0.656667	1.291		-0.656676	-2.824	-0.656667	-1.368
		326.96	24.6889	0.000332737	0.000276652	0.000362067		268.63	23.7159	0.000661853	0.000904588		312.881	24.4548	-0.000521619	-0.000445597	-0.00084695		223.769	22.9685	-0.00133843			-0.653334	2.295	-0.655001	1.291		-0.655009	-2.821	-0.655001	-1.379
		328.295	24.7116	0.000335012	0.000276872	0.000363636		269.694	23.7338	0.000661817	0.000906196		314.189	24.4763	-0.000520953	-0.000449304	-0.000845603		224.621	22.9828	-0.00131241			-0.651667	2.295	-0.653334	1.281		-0.653342	-2.824	-0.653334	-1.389
		329.701	24.7342	0.000337173	0.000277036	0.000365186		270.746	23.7518	0.000661768	0.000907789		315.427	24.4978	-0.000520232	-0.00045296	-0.000844269		225.434	22.9971	-0.00128649			-0.65	2.307	-0.651667	1.279		-0.651675	-2.829	-0.651667	-1.396
		331.089	24.7569	0.000339219	0.000277147	0.000366722		271.811	23.7697	0.000661704	0.000909369		316.728	24.5194	-0.000519461	-0.000456564	-0.000842937		226.29	23.0115	-0.00126065			-0.648334	2.317	-0.65	1.276		-0.650008	-2.833	-0.650009	-1.403
		332.458	24.7795	0.00034115	0.000277207	0.000368247		272.884	23.7877	0.000661629	0.000910936		318.054	24.5409	-0.000518643	-0.000460114	-0.000841597		227.161	23.0258	-0.00123492			-0.646667	2.319	-0.648333	1.276		-0.648342	-2.84	-0.648342	-1.413
		333.783	24.8022	0.000342967	0.000277217	0.000369766		273.966	23.8056	0.000661541	0.00091249		319.377	24.5624	-0.000517781	-0.00046361	-0.000840239		228.058	23.0402	-0.00120928			-0.645	2.319	-0.646667	1.284		-0.646675	-2.841	-0.646675	-1.416
		335.163	24.8248	0.000344668	0.000277178	0.000371282		275.034	23.8236	0.000661442	0.000914034		320.645	24.5839	-0.000516878	-0.000467048	-0.000838852		228.934	23.0545	-0.00118375			-0.643342	2.328	-0.645	1.286		-0.645008	-2.846	-0.645008	-1.419
		336.516	24.8475	0.000346255	0.000277093	0.0003728		276.14	23.8416	0.000661333	0.000915566		321.949	24.6055	-0.000515938	-0.000470429	-0.000837425		229.834	23.0688	-0.00115833			-0.641675	2.328	-0.643333	1.286		-0.643341	-2.858	-0.643342	-1.422
		337.883	24.8701	0.000347726	0.000276961	0.000374323		277.188	23.8595	0.000661213	0.000917088		323.22	24.627	-0.000514964	-0.000473749	-0.000835949		230.646	23.0832	-0.00113302			-0.640008	2.335	-0.641666	1.285		-0.641675	-2.865	-0.641675	-1.428
		339.22	24.8928	0.000349083	0.000276785	0.000375853		278.297	23.8775	0.000661084	0.000918602		324.495	24.6485	-0.000513959	-0.000477008	-0.000834412		231.516	23.0975	-0.00110782			-0.638341	2.348	-0.64	1.289		-0.640008	-2.874	-0.640008	-1.428
		340.638	24.9154	0.000350325	0.000276564	0.000377396		279.418	23.8954	0.000660946	0.000920106		325.782	24.67	-0.000512926	-0.000480203	-0.000832805		232.357	23.1119	-0.00108274			-0.636675	2.351	-0.638333	1.289		-0.638341	-2.881	-0.638341	-1.431
		342.047	24.9381	0.000351452	0.0002763	0.000378954		280.518	23.9134	0.000660799	0.000921602		327.093	24.6915	-0.000511868	-0.000483335	-0.000831116		233.24	23.1262	-0.00105778			-0.635008	2.351	-0.636666	1.303		-0.636674	-2.887	-0.636674	-1.428
		343.368	24.9607	0.000352464	0.000275994	0.00038053		281.53	23.9313	0.000660644	0.000923091		328.382	24.7131	-0.000510788	-0.000486401	-0.000829338		234.13	23.1405	-0.00103295			-0.633341	2.355	-0.634999	1.324		-0.635008	-2.895	-0.635008	-1.426
		344.702	24.9834	0.000353362	0.000275646	0.000382127		282.564	23.9493	0.00066048	0.000924572		329.7	24.7346	-0.000509688	-0.000489401	-0.000827459		234.988	23.1549	-0.00100824			-0.631674	2.356	-0.633333	1.324		-0.633341	-2.901	-0.633341	-1.421
		346.01	25.006	0.000354145	0.000275258	0.000383748		283.694	23.9672	0.000660308	0.000926047		330.98	24.7561	-0.000508572	-0.000492333	-0.00082547		235.794	23.1692	-0.00098367			-0.630008	2.356	-0.631666	1.342		-0.631674	-2.907	-0.631674	-1.417
		347.323	25.0287	0.000354813	0.000274829	0.000385397		284.749	23.9852	0.000660129	0.000927515		332.281	24.7776	-0.000507443	-0.000495197	-0.000823362		236.667	23.1836	-0.000959233			-0.628341	2.358	-0.629999	1.362		-0.630007	-2.921	-0.630007	-1.415
		348.715	25.0513	0.000355368	0.000274362	0.000387075		285.82	24.0031	0.000659941	0.000928977		333.646	24.7991	-0.000506302	-0.000497992	-0.000821127		237.516	23.1979	-0.000934934			-0.626674	2.364	-0.628332	1.373		-0.628341	-2.924	-0.628341	-1.41
		350.127	25.074	0.000355809	0.000273855	0.000388785		286.961	24.0211	0.000659746	0.000930434		335.009	24.8207	-0.000505152	-0.000500717	-0.000818757		238.38	23.2122	-0.000910778			-0.625007	2.364	-0.626666	1.373		-0.626674	-2.923	-0.626674	-1.401
		351.499	25.0966	0.000356136	0.000273312	0.000390529		288.028	24.039	0.000659543	0.000931884		336.213	24.8422	-0.000503995	-0.000503374	-0.000816242		239.192	23.2266	-0.000886768			-0.62334	2.382	-0.624999	1.383		-0.625007	-2.925	-0.625007	-1.398
		352.862	25.1193	0.000356351	0.000272731	0.000392311		289.081	24.057	0.000659332	0.000933328		337.425	24.8637	-0.000502834	-0.00050596	-0.000813577		240.029	23.2409	-0.000862907			-0.621674	2.387	-0.623332	1.395		-0.62334	-2.927	-0.62334	-1.396
		354.134	25.142	0.000356454	0.000272115	0.000394131		290.111	24.0749	0.000659114	0.000934766		338.678	24.8852	-0.000501672	-0.000508476	-0.000810754		240.854	23.2553	-0.000839199			-0.620007	2.387	-0.621665	1.395		-0.621674	-2.934	-0.621674	-1.389
		355.476	25.1646	0.000356446	0.000271463	0.000395991		291.14	24.0929	0.000658887	0.000936199		339.939	24.9067	-0.000500509	-0.000510921	-0.000807766		241.725	23.2696	-0.000815648			-0.61834	2.387	-0.619999	1.42		-0.620007	-2.941	-0.620007	-1.381
		356.865	25.1873	0.000356328	0.000270778	0.000397895		292.237	24.1108	0.000658652	0.000937625		341.269	24.9283	-0.000499348	-0.000513296	-0.000804608		242.594	23.2839	-0.000792256			-0.616673	2.401	-0.618332	1.424		-0.61834	-2.943	-0.61834	-1.372
		358.284	25.2099	0.000356101	0.000270058	0.000399842		293.341	24.1288	0.000658408	0.000939044		342.584	24.9498	-0.000498191	-0.0005156	-0.000801276		243.478	23.2983	-0.000769027			-0.615007	2.418	-0.616665	1.424		-0.616673	-2.949	-0.616673	-1.364
		359.622	25.2326	0.000355766	0.000269306	0.000401836		294.417	24.1467	0.000658155	0.000940457		343.886	24.9713	-0.000497038	-0.000517833	-0.000797763		244.365	23.3126	-0.000745966			-0.61334	2.418	-0.614998	1.434		-0.615007	-2.949	-0.615007	-1.349
		360.946	25.2552	0.000355324	0.000268522	0.000403876		295.465	24.1647	0.000657893	0.000941863		345.152	24.9928	-0.000495891	-0.000519996	-0.000794066		245.224	23.327	-0.000723074			-0.611673	2.438	-0.613331	1.426		-0.61334	-2.949	-0.61334	-1.34
		362.301	25.2779	0.000354777	0.000267706	0.000405965		296.576	24.1826	0.00065762	0.000943261		346.424	25.0143	-0.00049475	-0.000522088	-0.000790181		246.086	23.3413	-0.000700355			-0.610006	2.453	-0.611665	1.438		-0.611673	-2.952	-0.611673	-1.332
		363.703	25.3005	0.000354126	0.000266859	0.000408104		297.648	24.2006	0.000657338	0.000944651		347.655	25.0359	-0.000493617	-0.00052411	-0.000786107		246.962	23.3556	-0.000677814			-0.60834	2.453	-0.609998	1.438		-0.610006	-2.96	-0.610006	-1.326
		365.093	25.3232	0.000353374	0.000265981	0.000410292		298.751	24.2185	0.000657045	0.000946032		348.966	25.0574	-0.000492491	-0.000526062	-0.00078184		247.827	23.37	-0.000655451			-0.606673	2.481	-0.608331	1.45		-0.608339	-2.959	-0.60834	-1.32
		366.491	25.3458	0.000352521	0.000265073	0.000412532		299.808	24.2365	0.000656741	0.000947404		350.253	25.0789	-0.000491372	-0.000527944	-0.000777379		248.708	23.3843	-0.000633272			-0.605006	2.503	-0.606664	1.461		-0.606673	-2.959	-0.606673	-1.311
		367.812	25.3685	0.00035157	0.000264136	0.000414824		300.877	24.2544	0.000656426	0.000948766		351.618	25.1004	-0.000490261	-0.000529757	-0.000772724		249.545	23.3987	-0.00061128			-0.603339	2.503	-0.605006	1.461		-0.605006	-2.961	-0.605006	-1.307
		369.162	25.3911	0.000350524	0.00026317	0.000417167		301.95	24.2724	0.000656099	0.000950119		352.96	25.122	-0.000489158	-0.0005315	-0.000767876		250.394	23.413	-0.000589475			-0.601673	2.516	-0.603339	1.475		-0.603339	-2.966	-0.603339	-1.299
		370.525	25.4138	0.000349384	0.000262177	0.000419564		303.089	24.2903	0.00065576	0.00095146		354.257	25.1435	-0.000488062	-0.000533175	-0.000762834		251.268	23.4273	-0.000567864			-0.600006	2.538	-0.601672	1.48		-0.601672	-2.968	-0.601672	-1.295
		371.9	25.4364	0.000348154	0.000261157	0.000422013		304.185	24.3083	0.000655408	0.000952789		355.526	25.165	-0.000486974	-0.00053478	-0.000757599		252.137	23.4417	-0.000546448			-0.598339	2.561	-0.600006	1.48		-0.600006	-2.97	-0.600006	-1.284
		373.162	25.4591	0.000346837	0.000260111	0.000424515		305.248	24.3262	0.000655043	0.000954106		356.821	25.1865	-0.000485892	-0.000536317	-0.000752175		253	23.456	-0.00052523			-0.596672	2.561	-0.598339	1.492		-0.598339	-2.971	-0.598339	-1.274
		374.424	25.4817	0.000345435	0.00025904	0.00042707		306.27	24.3442	0.000654665	0.000955411		358.076	25.208	-0.000484816	-0.000537785	-0.000746563		253.873	23.4704	-0.000504213			-0.595005	2.566	-0.596672	1.501		-0.596672	-2.969	-0.596672	-1.266
		375.859	25.5044	0.000343953	0.000257946	0.000429678		307.367	24.3621	0.000654274	0.000956702		359.379	25.2296	-0.000483747	-0.000539186	-0.000740767		254.773	23.4847	-0.000483401			-0.593339	2.59	-0.595005	1.501		-0.595005	-2.969	-0.595005	-1.264
		377.257	25.527	0.000342394	0.000256829	0.000432338		308.503	24.3801	0.000653868	0.00095798		360.638	25.2511	-0.000482683	-0.000540518	-0.000734791		255.664	23.499	-0.000462795			-0.591672	2.59	-0.593339	1.509		-0.593339	-2.965	-0.593339	-1.261
		378.634	25.5497	0.000340763	0.000255691	0.000435049		309.553	24.398	0.000653449	0.000959242		361.96	25.2726	-0.000481623	-0.000541782	-0.000728638		256.492	23.5134	-0.000442397			-0.590005	2.602	-0.591672	1.509		-0.591672	-2.965	-0.591672	-1.256
		379.982	25.5723	0.000339062	0.000254534	0.00043781		310.602	24.416	0.000653015	0.00096049		363.275	25.2941	-0.000480567	-0.000542979	-0.000722314		257.309	23.5277	-0.000422213			-0.588338	2.619	-0.590005	1.515		-0.590005	-2.97	-0.590005	-1.252
		381.347	25.595	0.000337298	0.000253357	0.000440621		311.663	24.4339	0.000652568	0.000961722		364.586	25.3156	-0.000479513	-0.00054411	-0.000715823		258.169	23.5421	-0.000402243			-0.586672	2.639	-0.588338	1.515		-0.588338	-2.97	-0.588338	-1.25
		382.704	25.6176	0.000335473	0.000252164	0.000443479		312.746	24.4519	0.000652105	0.000962937		365.883	25.3372	-0.000478461	-0.000545174	-0.000709171		259.047	23.5564	-0.00038249			-0.585005	2.639	-0.586672	1.52		-0.586672	-2.973	-0.586672	-1.244
		384.106	25.6403	0.000333593	0.000250954	0.000446384		313.815	24.4698	0.000651629	0.000964135		367.183	25.3587	-0.000477409	-0.000546173	-0.000702363		259.923	23.5707	-0.000362956			-0.583338	2.657	-0.585005	1.531		-0.585005	-2.976	-0.585005	-1.244
		385.488	25.6629	0.000331663	0.000249729	0.000449334		314.871	24.4878	0.000651138	0.000965315		368.437	25.3802	-0.000476357	-0.000547106	-0.000695406		260.75	23.5851	-0.000343646			-0.581671	2.67	-0.583338	1.531		-0.583338	-2.981	-0.583338	-1.24
		386.786	25.6856	0.000329687	0.00024849	0.000452327		315.969	24.5057	0.000650633	0.000966476		369.709	25.4017	-0.000475303	-0.000547974	-0.000688304		261.615	23.5994	-0.000324558			-0.580005	2.67	-0.581671	1.535		-0.581671	-2.984	-0.581671	-1.231
		388.149	25.7082	0.00032767	0.000247239	0.000455361		317.023	24.5237	0.000650114	0.000967618		370.955	25.4232	-0.000474245	-0.000548777	-0.000681063		262.491	23.6138	-0.000305697			-0.578338	2.681	-0.580005	1.547		-0.580005	-2.985	-0.580005	-1.226
		389.523	25.7309	0.000325618	0.000245977	0.000458436		318.103	24.5416	0.000649583	0.00096874		372.269	25.4448	-0.000473184	-0.000549517	-0.00067369		263.33	23.6281	-0.000287066			-0.576671	2.708	-0.578338	1.547		-0.578338	-2.989	-0.578338	-1.22
		390.897	25.7535	0.000323535	0.000244704	0.00046155		319.163	24.5596	0.000649038	0.000969841		373.58	25.4663	-0.000472116	-0.000550193	-0.00066619		264.115	23.6424	-0.000268663			-0.575004	2.708	-0.576671	1.561		-0.576671	-2.99	-0.576671	-1.215
		392.227	25.7762	0.000321426	0.000243421	0.000464701		320.303	24.5775	0.000648481	0.000970921		374.868	25.4878	-0.000471042	-0.000550806	-0.000658569		265.047	23.6568	-0.000250494			-0.573338	2.728	-0.575004	1.583		-0.575004	-2.997	-0.575004	-1.211
		393.58	25.7989	0.000319297	0.000242131	0.00046789		321.449	24.5955	0.000647912	0.00097198		376.136	25.5093	-0.000469959	-0.000551357	-0.000650832		265.943	23.6711	-0.00023256			-0.571671	2.747	-0.573338	1.594		-0.573337	-3.002	-0.573337	-1.208
		394.897	25.8215	0.000317153	0.000240833	0.000471115		322.502	24.6135	0.000647332	0.000973016		377.426	25.5308	-0.000468867	-0.000551847	-0.000642986		266.792	23.6855	-0.000214859			-0.570004	2.747	-0.571671	1.594		-0.571671	-3.005	-0.571671	-1.201
		396.235	25.8442	0.000314999	0.000239529	0.000474376		323.564	24.6314	0.000646742	0.000974029		378.679	25.5524	-0.000467764	-0.000552276	-0.000635037		267.627	23.6998	-0.000197398			-0.568337	2.765	-0.570004	1.603		-0.570004	-3.008	-0.570004	-1.197
		397.508	25.8668	0.00031284	0.00023822	0.000477672		324.636	24.6494	0.000646142	0.000975019		380.028	25.5739	-0.00046665	-0.000552645	-0.000626989		268.505	23.7141	-0.000180176			-0.56667	2.784	-0.568337	1.603		-0.568337	-3.008	-0.568337	-1.19
		398.855	25.8895	0.000310682	0.000236906	0.000481003		325.673	24.6673	0.000645533	0.000975986		381.422	25.5954	-0.000465522	-0.000552956	-0.00061885		269.352	23.7285	-0.000163193			-0.565004	2.784	-0.566671	1.603		-0.56667	-3.007	-0.56667	-1.187
		400.278	25.9121	0.000308531	0.000235589	0.000484369		326.726	24.6853	0.000644917	0.000976929		382.718	25.6169	-0.000464381	-0.00055321	-0.000610625		270.184	23.7428	-0.000146453			-0.563337	2.792	-0.565004	1.619		-0.565004	-3.014	-0.565004	-1.182
		401.705	25.9348	0.00030639	0.000234271	0.00048777		327.817	24.7032	0.000644294	0.000977848		383.91	25.6385	-0.000463224	-0.000553407	-0.000602319		271.025	23.7572	-0.000129957			-0.56167	2.801	-0.563337	1.631		-0.563337	-3.016	-0.563337	-1.178
		403.09	25.9574	0.000304265	0.000232951	0.000491206		328.911	24.7212	0.000643665	0.000978743		385.19	25.66	-0.000462051	-0.000553548	-0.000593938		271.87	23.7715	-0.000113703			-0.560003	2.804	-0.56167	1.631		-0.56167	-3.022	-0.56167	-1.171
		404.486	25.9801	0.000302162	0.000231631	0.000494677		329.961	24.7391	0.000643031	0.000979614		386.548	25.6815	-0.00046086	-0.000553635	-0.000585487		272.729	23.7859	-9.76957e-05			-0.558337	2.804	-0.560003	1.645		-0.560003	-3.022	-0.560003	-1.168
		405.863	26.0027	0.000300085	0.000230312	0.000498184		331.035	24.7571	0.000642394	0.00098046		387.852	25.703	-0.00045965	-0.000553668	-0.000576973		273.642	23.8002	-8.19349e-05			-0.55667	2.816	-0.558337	1.648		-0.558337	-3.022	-0.558337	-1.162
		407.239	26.0254	0.000298039	0.000228995	0.000501728		332.083	24.775	0.000641755	0.000981281		389.098	25.7245	-0.00045842	-0.00055365	-0.000568401		274.463	23.8145	-6.64192e-05			-0.555003	2.826	-0.55667	1.658		-0.556678	-3.02	-0.55667	-1.155
		408.548	26.048	0.000296028	0.000227681	0.000505308		333.182	24.793	0.000641114	0.000982077		390.4	25.7461	-0.000457168	-0.00055358	-0.000559775		275.368	23.8289	-5.11519e-05			-0.553336	2.826	-0.555003	1.658		-0.555003	-3.02	-0.555003	-1.148
		409.909	26.0707	0.000294058	0.000226372	0.000508925		334.276	24.8109	0.000640474	0.000982849		391.682	25.7676	-0.000455893	-0.00055346	-0.000551101		276.275	23.8432	-3.61335e-05			-0.55167	2.838	-0.553336	1.67		-0.553345	-3.019	-0.553336	-1.147
		411.258	26.0933	0.000292133	0.000225067	0.000512579		335.386	24.8289	0.000639834	0.000983596		392.978	25.7891	-0.000454594	-0.000553292	-0.000542385		277.088	23.8576	-2.13618e-05			-0.550003	2.866	-0.55167	1.686		-0.551678	-3.017	-0.55167	-1.145
		412.646	26.116	0.000290258	0.000223769	0.000516271		336.429	24.8468	0.000639197	0.000984318		394.234	25.8106	-0.000453269	-0.000553076	-0.00053363		277.886	23.8719	-6.83973e-06			-0.548336	2.866	-0.550003	1.686		-0.550011	-3.013	-0.550003	-1.141
		414.004	26.1386	0.000288436	0.000222479	0.000520001		337.525	24.8648	0.000638562	0.000985015		395.518	25.8321	-0.000451916	-0.000552813	-0.000524842		278.818	23.8862	7.43262e-06			-0.546669	2.883	-0.548336	1.706		-0.548344	-3.009	-0.548336	-1.139
		415.332	26.1613	0.000286673	0.000221196	0.000523769		338.618	24.8827	0.000637931	0.000985687		396.867	25.8537	-0.000450535	-0.000552504	-0.000516026		279.718	23.9006	2.14576e-05			-0.545003	2.884	-0.546669	1.709		-0.546678	-3.001	-0.546669	-1.146
		416.623	26.1839	0.000284972	0.000219923	0.000527574		339.735	24.9007	0.000637306	0.000986334		398.183	25.8752	-0.000449123	-0.000552149	-0.000507187		280.557	23.9149	3.52328e-05			-0.543336	2.884	-0.545003	1.709		-0.545011	-2.997	-0.545003	-1.147
		418.007	26.2066	0.000283337	0.00021866	0.000531416		340.827	24.9186	0.000636687	0.000986956		399.404	25.8967	-0.00044768	-0.000551751	-0.000498328		281.364	23.9293	4.87585e-05			-0.541669	2.902	-0.543336	1.709		-0.543344	-2.992	-0.543336	-1.146
		419.375	26.2292	0.000281771	0.000217408	0.000535295		341.915	24.9366	0.000636074	0.000987554		400.673	25.9182	-0.000446203	-0.000551308	-0.000489456		282.218	23.9436	6.20373e-05			-0.540002	2.917	-0.541669	1.716		-0.541677	-2.985	-0.541669	-1.148
		420.773	26.2519	0.000280277	0.000216168	0.000539209		342.959	24.9545	0.00063547	0.000988127		401.981	25.9397	-0.000444692	-0.000550823	-0.000480573		283.063	23.9579	7.50673e-05			-0.538336	2.935	-0.540002	1.716		-0.540011	-2.98	-0.540002	-1.147
		422.177	26.2745	0.000278857	0.000214941	0.000543157		344.011	24.9725	0.000634874	0.000988676		403.323	25.9613	-0.000443146	-0.000550295	-0.000471685		283.905	23.9723	8.7849e-05			-0.536669	2.935	-0.538336	1.723		-0.538344	-2.972	-0.538335	-1.148
		423.577	26.2972	0.000277515	0.000213728	0.000547139		345.078	24.9904	0.000634289	0.0009892		404.666	25.9828	-0.000441562	-0.000549725	-0.000462796		284.741	23.9866	0.000100385			-0.535002	2.947	-0.536669	1.72		-0.536677	-2.962	-0.536669	-1.147
		424.974	26.3198	0.000276251	0.000212529	0.000551154		346.165	25.0084	0.000633714	0.0009897		405.983	26.0043	-0.00043994	-0.000549113	-0.000453911		285.619	24.001	0.000112675			-0.533335	2.96	-0.535002	1.721		-0.53501	-2.959	-0.535002	-1.146
		426.319	26.3425	0.000275068	0.000211346	0.000555199		347.227	25.0263	0.000633152	0.000990177		407.238	26.0258	-0.000438279	-0.000548461	-0.000445034		286.527	24.0153	0.000124719			-0.531668	2.971	-0.533335	1.721		-0.533343	-2.956	-0.533335	-1.148
		427.667	26.3651	0.000273966	0.000210179	0.000559274		348.318	25.0443	0.000632601	0.00099063		408.502	26.0473	-0.000436578	-0.000547768	-0.000436169		287.427	24.0296	0.00013652			-0.530002	2.971	-0.531669	1.731		-0.531677	-2.934	-0.531668	-1.148
		428.945	26.3878	0.000272946	0.000209029	0.000563377		349.355	25.0622	0.000632064	0.00099106		409.747	26.0689	-0.000434836	-0.000547035	-0.000427321		288.2	24.044	0.000148078			-0.528335	2.986	-0.530002	1.731		-0.53001	-2.927	-0.530002	-1.151
		430.283	26.4105	0.000272009	0.000207897	0.000567506		350.443	25.0802	0.000631541	0.000991467		411.025	26.0904	-0.000433052	-0.000546264	-0.000418494		289.05	24.0583	0.000159393			-0.526668	2.986	-0.528335	1.731		-0.528343	-2.913	-0.528335	-1.154
		431.617	26.4331	0.000271154	0.000206784	0.000571659		351.527	25.0981	0.000631033	0.00099185		412.252	26.1119	-0.000431224	-0.000545454	-0.000409693		290.045	24.0727	0.000170468			-0.525001	3.003	-0.526668	1.73		-0.526676	-2.903	-0.526668	-1.155
		432.997	26.4558	0.000270381	0.000205691	0.000575835		352.615	25.1161	0.000630541	0.000992212		413.486	26.1334	-0.000429353	-0.000544605	-0.000400921		290.896	24.087	0.000181306			-0.523335	3.007	-0.525001	1.735		-0.52501	-2.895	-0.525001	-1.154
		434.382	26.4784	0.00026969	0.000204619	0.000580033		353.682	25.134	0.000630065	0.00099255		414.822	26.1549	-0.000427437	-0.000543719	-0.000392183		291.734	24.1013	0.000191905			-0.521668	3.01	-0.523335	1.735		-0.523343	-2.885	-0.523335	-1.164
		435.757	26.5011	0.00026908	0.000203569	0.00058425		354.764	25.152	0.000629607	0.000992866		416.159	26.1765	-0.000425475	-0.000542794	-0.000383483		292.573	24.1157	0.00020227			-0.520001	3.01	-0.521668	1.727		-0.521676	-2.881	-0.521668	-1.164
		437.046	26.5237	0.000268549	0.000202542	0.000588486		355.832	25.1699	0.000629166	0.000993159		417.508	26.198	-0.000423467	-0.000541832	-0.000374825		293.447	24.13	0.000212401			-0.518334	3.022	-0.520001	1.729		-0.520009	-2.88	-0.520001	-1.161
		438.366	26.5464	0.000268097	0.00020154	0.000592739		356.905	25.1879	0.000628744	0.00099343		418.848	26.2195	-0.000421411	-0.000540832	-0.000366212		294.296	24.1444	0.0002223			-0.516668	3.038	-0.518334	1.729		-0.518343	-2.876	-0.518334	-1.159
		439.701	26.569	0.000267721	0.000200562	0.000597009		358.005	25.2058	0.00062834	0.000993679		420.157	26.241	-0.000419308	-0.000539794	-0.000357649		295.088	24.1587	0.000231969			-0.515001	3.038	-0.516668	1.728		-0.516676	-2.867	-0.516668	-1.163
		441.123	26.5917	0.000267419	0.00019961	0.000601295		359.124	25.2238	0.000627956	0.000993905		421.463	26.2626	-0.000417156	-0.000538717	-0.000349137		295.921	24.173	0.000241412			-0.513334	3.042	-0.515001	1.733		-0.515009	-2.863	-0.515001	-1.173
		442.55	26.6143	0.00026719	0.000198686	0.000605596		360.198	25.2417	0.000627592	0.000994108		422.768	26.2841	-0.000414955	-0.000537602	-0.00034068		296.844	24.1874	0.000250629			-0.511667	3.059	-0.513334	1.742		-0.513342	-2.862	-0.513334	-1.171
		443.931	26.637	0.000267032	0.00019779	0.000609911		361.265	25.2597	0.000627248	0.000994288		424.023	26.3056	-0.000412705	-0.000536447	-0.000332281		297.772	24.2017	0.000259623			-0.51	3.059	-0.511667	1.742		-0.511676	-2.854	-0.511667	-1.175
		445.26	26.6596	0.000266942	0.000196923	0.00061424		362.325	25.2776	0.000626924	0.000994446		425.303	26.3271	-0.000410405	-0.000535252	-0.000323943		298.617	24.2161	0.000268397			-0.508334	3.071	-0.510001	1.754		-0.510009	-2.855	-0.51	-1.177
		446.62	26.6823	0.000266918	0.000196086	0.000618583		363.393	25.2956	0.000626622	0.00099458		426.52	26.3486	-0.000408055	-0.000534017	-0.000315666		299.447	24.2304	0.000276953			-0.506667	3.079	-0.508334	1.759		-0.508342	-2.853	-0.508334	-1.178
		447.936	26.7049	0.000266958	0.00019528	0.000622939		364.48	25.3135	0.000626341	0.000994691		427.797	26.3702	-0.000405654	-0.000532741	-0.000307455		300.298	24.2447	0.000285293			-0.505	3.09	-0.506667	1.759		-0.506675	-2.851	-0.506667	-1.174
		449.309	26.7276	0.000267058	0.000194506	0.000627309		365.551	25.3315	0.000626081	0.000994778		429.1	26.3917	-0.000403202	-0.000531423	-0.000299311		301.152	24.2591	0.000293421			-0.503333	3.09	-0.505	1.761		-0.505008	-2.85	-0.505009	-1.172
		450.645	26.7502	0.000267217	0.000193764	0.000631692		366.673	25.3494	0.000625843	0.000994842		430.381	26.4132	-0.000400698	-0.000530063	-0.000291236		301.981	24.2734	0.000301339			-0.501667	3.091	-0.503334	1.773		-0.503342	-2.845	-0.503342	-1.172
		451.991	26.7729	0.000267432	0.000193055	0.000636088		367.77	25.3674	0.000625628	0.000994881		431.594	26.4347	-0.000398144	-0.000528661	-0.000283232		302.825	24.2878	0.000309049			-0.5	3.099	-0.501667	1.773		-0.501675	-2.84	-0.501675	-1.168
		453.376	26.7955	0.000267699	0.00019238	0.000640499		368.823	25.3854	0.000625436	0.000994894		432.907	26.4562	-0.000395538	-0.000527216	-0.0002753		303.704	24.3021	0.000316556			-0.498333	3.099	-0.5	1.777		-0.500008	-2.832	-0.500008	-1.167
		454.762	26.8182	0.000268019	0.00019174	0.000644923		369.87	25.4033	0.000625266	0.000994883		434.223	26.4778	-0.000392881	-0.000525728	-0.000267442		304.558	24.3164	0.000323861			-0.496675	3.102	-0.498333	1.785		-0.498341	-2.816	-0.498342	-1.167
		456.102	26.8408	0.000268387	0.000191135	0.000649362		370.968	25.4213	0.000625121	0.000994846		435.546	26.4993	-0.000390174	-0.000524197	-0.00025966		305.428	24.3308	0.000330967			-0.495008	3.114	-0.496666	1.8		-0.496675	-2.808	-0.496675	-1.169
		457.467	26.8635	0.000268801	0.000190567	0.000653816		372.017	25.4392	0.000624999	0.000994783		436.833	26.5208	-0.000387417	-0.000522622	-0.000251954		306.307	24.3451	0.000337878			-0.493341	3.114	-0.495	1.8		-0.495008	-2.8	-0.495008	-1.173
		458.828	26.8861	0.000269261	0.000190035	0.000658285		373.037	25.4572	0.000624901	0.000994693		438.136	26.5423	-0.000384609	-0.000521005	-0.000244325		307.21	24.3595	0.000344596			-0.491674	3.121	-0.493333	1.8		-0.493341	-2.798	-0.493341	-1.173
		460.227	26.9088	0.000269764	0.00018954	0.000662771		374.035	25.4751	0.000624829	0.000994576		439.41	26.5638	-0.000381753	-0.000519346	-0.000236774		308.1	24.3738	0.000351124			-0.490008	3.125	-0.491666	1.811		-0.491674	-2.793	-0.491674	-1.179
		461.591	26.9314	0.000270307	0.000189084	0.000667273		375.174	25.4931	0.000624782	0.000994432		440.716	26.5854	-0.000378848	-0.000517644	-0.000229302		308.908	24.3881	0.000357466			-0.488341	3.133	-0.489999	1.811		-0.490008	-2.789	-0.490008	-1.176
		462.912	26.9541	0.00027089	0.000188668	0.000671794		376.283	25.511	0.00062476	0.00099426		442.008	26.6069	-0.000375895	-0.0005159	-0.00022191		309.69	24.4025	0.000363625			-0.486674	3.133	-0.488333	1.82		-0.488341	-2.778	-0.488341	-1.176
		464.183	26.9767	0.000271508	0.000188291	0.000676332		377.355	25.529	0.000624765	0.00099406		443.319	26.6284	-0.000372895	-0.000514114	-0.000214596		310.599	24.4168	0.000369604			-0.485007	3.146	-0.486666	1.832		-0.486674	-2.767	-0.486674	-1.177
		465.543	26.9994	0.000272162	0.000187954	0.00068089		378.462	25.5469	0.000624797	0.000993832		444.598	26.6499	-0.000369848	-0.000512286	-0.000207363		311.524	24.4312	0.000375406			-0.483341	3.154	-0.484999	1.832		-0.484999	-2.758	-0.485007	-1.182
		466.896	27.022	0.000272847	0.000187659	0.000685468		379.548	25.5649	0.000624855	0.000993575		445.901	26.6714	-0.000366757	-0.000510418	-0.000200208		312.358	24.4455	0.000381035			-0.481674	3.154	-0.483332	1.831		-0.483341	-2.754	-0.483341	-1.182
		468.304	27.0447	0.000273563	0.000187405	0.000690067		380.614	25.5828	0.00062494	0.000993288		447.167	26.693	-0.000363621	-0.000508509	-0.000193133		313.158	24.4598	0.000386493			-0.480007	3.164	-0.481665	1.827		-0.481674	-2.743	-0.481674	-1.188
		469.674	27.0674	0.000274307	0.000187193	0.000694688		381.706	25.6008	0.000625052	0.000992973		448.47	26.7145	-0.000360443	-0.00050656	-0.000186138		314.06	24.4742	0.000391785			-0.47834	3.174	-0.479999	1.827		-0.480007	-2.735	-0.480007	-1.186
		471.066	27.09	0.000275077	0.000187022	0.000699331		382.8	25.6187	0.000625192	0.000992628		449.772	26.736	-0.000357224	-0.000504571	-0.000179221		314.953	24.4885	0.000396912			-0.476665	3.174	-0.478332	1.838		-0.47834	-2.724	-0.47834	-1.187
		472.441	27.1127	0.000275872	0.000186893	0.000703997		383.87	25.6367	0.000625359	0.000992253		451.073	26.7575	-0.000353965	-0.000502544	-0.000172383		315.814	24.5029	0.000401879			-0.475007	3.174	-0.476665	1.833		-0.476673	-2.719	-0.476673	-1.191
		473.787	27.1353	0.000276688	0.000186806	0.000708686		384.873	25.6546	0.000625553	0.000991849		452.316	26.7791	-0.000350668	-0.000500479	-0.000165623		316.667	24.5172	0.00040669			-0.47334	3.177	-0.474998	1.833		-0.475007	-2.715	-0.475007	-1.189
		475.076	27.158	0.000277524	0.000186761	0.000713398		385.911	25.6726	0.000625775	0.000991415		453.594	26.8006	-0.000347335	-0.000498377	-0.000158941		317.52	24.5315	0.000411346			-0.471673	3.188	-0.473332	1.833		-0.47334	-2.705	-0.47334	-1.189
		476.476	27.1806	0.000278378	0.000186756	0.000718133		386.981	25.6905	0.000626025	0.000990951		454.908	26.8221	-0.000343968	-0.000496239	-0.000152336		318.364	24.5459	0.000415852			-0.470006	3.188	-0.471665	1.839		-0.471673	-2.699	-0.471673	-1.186
		477.895	27.2033	0.000279246	0.000186793	0.000722891		388.135	25.7085	0.000626301	0.000990457		456.235	26.8436	-0.000340569	-0.000494066	-0.000145806		319.253	24.5602	0.00042021			-0.46834	3.199	-0.469998	1.843		-0.470006	-2.693	-0.470006	-1.186
		479.285	27.2259	0.000280127	0.000186871	0.00072767		389.256	25.7264	0.000626605	0.000989933		457.479	26.8651	-0.000337141	-0.000491859	-0.000139351		320.08	24.5746	0.000424425			-0.466673	3.199	-0.468331	1.843		-0.46834	-2.68	-0.46834	-1.188
		480.663	27.2486	0.000281018	0.000186988	0.000732469		390.349	25.7444	0.000626936	0.00098938		458.772	26.8867	-0.000333685	-0.000489619	-0.00013297		320.986	24.5889	0.000428498			-0.465006	3.195	-0.466665	1.844		-0.466673	-2.671	-0.466673	-1.191
		481.948	27.2712	0.000281917	0.000187145	0.000737288		391.383	25.7623	0.000627294	0.000988797		460.062	26.9082	-0.000330205	-0.000487349	-0.000126661		321.908	24.6033	0.000432435			-0.463339	3.203	-0.464998	1.843		-0.465006	-2.654	-0.465006	-1.188
		483.213	27.2939	0.00028282	0.00018734	0.000742125		392.456	25.7803	0.000627679	0.000988185		461.371	26.9297	-0.000326702	-0.000485048	-0.000120423		322.724	24.6176	0.000436236			-0.461673	3.203	-0.463331	1.843		-0.463339	-2.647	-0.463339	-1.186
		484.654	27.3165	0.000283726	0.000187574	0.000746979		393.531	25.7982	0.00062809	0.000987544		462.648	26.9512	-0.000323178	-0.00048272	-0.000114254		323.515	24.6319	0.000439906			-0.460006	3.203	-0.461664	1.844		-0.461673	-2.636	-0.461673	-1.184
		486.085	27.3392	0.000284632	0.000187845	0.000751846		394.619	25.8162	0.000628528	0.000986874		463.936	26.9727	-0.000319635	-0.000480364	-0.000108153		324.363	24.6463	0.000443448			-0.458339	3.202	-0.460006	1.849		-0.460006	-2.628	-0.460006	-1.174
		487.379	27.3618	0.000285536	0.000188151	0.000756726		395.664	25.8341	0.000628991	0.000986174		465.218	26.9943	-0.000316076	-0.000477984	-0.000102118		325.259	24.6606	0.000446865			-0.456672	3.191	-0.458339	1.86		-0.458339	-2.615	-0.458339	-1.169
		488.716	27.3845	0.000286436	0.000188494	0.000761615		396.759	25.8521	0.000629481	0.000985447		466.513	27.0158	-0.000312502	-0.000475581	-9.61481e-05		326.116	24.675	0.00045016			-0.455005	3.184	-0.456672	1.86		-0.456672	-2.604	-0.456672	-1.163
		490.066	27.4071	0.000287332	0.00018887	0.000766511		397.842	25.87	0.000629996	0.000984691		467.837	27.0373	-0.000308916	-0.000473156	-9.02402e-05		326.958	24.6893	0.000453336			-0.453339	3.184	-0.455005	1.865		-0.455005	-2.593	-0.455005	-1.158
		491.428	27.4298	0.00028822	0.00018928	0.00077141		398.894	25.888	0.000630537	0.000983907		469.155	27.0588	-0.000305317	-0.000470712	-8.43927e-05		327.831	24.7036	0.000456395			-0.451672	3.192	-0.453339	1.877		-0.453339	-2.584	-0.453339	-1.149
		492.793	27.4524	0.0002891	0.000189722	0.000776311		399.953	25.9059	0.000631103	0.000983097		470.476	27.0803	-0.00030171	-0.000468251	-7.86037e-05		328.707	24.718	0.000459342			-0.450005	3.192	-0.451672	1.877		-0.451672	-2.578	-0.451672	-1.137
		494.128	27.4751	0.000289972	0.000190196	0.000781208		401.054	25.9239	0.000631693	0.000982259		471.8	27.1019	-0.000298094	-0.000465774	-7.28709e-05		329.57	24.7323	0.000462177			-0.448338	3.186	-0.450005	1.887		-0.450005	-2.564	-0.450005	-1.119
		495.538	27.4977	0.000290834	0.0001907	0.000786099		402.156	25.9418	0.000632308	0.000981394		473.096	27.1234	-0.000294472	-0.000463283	-6.7192e-05		330.366	24.7467	0.000464906			-0.446671	3.184	-0.448338	1.896		-0.448338	-2.554	-0.448338	-1.108
		496.957	27.5204	0.000291686	0.000191234	0.000790979		403.245	25.9598	0.000632947	0.000980504		474.386	27.1449	-0.000290846	-0.000460782	-6.15646e-05		331.22	24.761	0.000467529			-0.445005	3.165	-0.446672	1.896		-0.446672	-2.546	-0.446671	-1.094
		498.308	27.543	0.000292528	0.000191796	0.000795846		404.325	25.9777	0.000633609	0.000979588		475.612	27.1664	-0.000287218	-0.000458271	-5.59862e-05		332.127	24.7753	0.00047005			-0.443338	3.165	-0.445005	1.894		-0.445005	-2.536	-0.445005	-1.088
		499.666	27.5657	0.000293359	0.000192387	0.000800695		405.391	25.9957	0.000634294	0.000978646		476.829	27.1879	-0.000283589	-0.000455754	-5.04543e-05		333.037	24.7897	0.000472472			-0.441671	3.168	-0.443338	1.902		-0.443338	-2.528	-0.443338	-1.076
		500.951	27.5883	0.00029418	0.000193004	0.000805523		406.483	26.0136	0.000635001	0.00097768		478.105	27.2095	-0.000279963	-0.000453232	-4.49663e-05		333.9	24.804	0.000474796			-0.440004	3.172	-0.441671	1.902		-0.441671	-2.516	-0.441671	-1.061
		502.263	27.611	0.000294991	0.000193647	0.000810325		407.543	26.0316	0.00063573	0.000976689		479.348	27.231	-0.000276342	-0.000450708	-3.95198e-05		334.769	24.8184	0.000477026			-0.438338	3.172	-0.440004	1.896		-0.440004	-2.509	-0.440004	-1.051
		503.57	27.6336	0.000295791	0.000194315	0.000815098		408.626	26.0495	0.000636479	0.000975674		480.696	27.2525	-0.000272728	-0.000448184	-3.41123e-05		335.613	24.8327	0.000479164			-0.436671	3.154	-0.438338	1.894		-0.438338	-2.494	-0.438338	-1.042
		504.929	27.6563	0.000296581	0.000195007	0.000819838		409.743	26.0675	0.000637249	0.000974636		482.036	27.274	-0.000269124	-0.000445662	-2.87412e-05		336.453	24.847	0.000481212			-0.435004	3.152	-0.436671	1.897		-0.436671	-2.482	-0.436671	-1.03
		506.303	27.6789	0.000297362	0.000195721	0.000824541		410.807	26.0854	0.000638039	0.000973575		483.366	27.2956	-0.000265532	-0.000443144	-2.34042e-05		337.271	24.8614	0.000483173			-0.433337	3.152	-0.435004	1.897		-0.435004	-2.468	-0.435004	-1.018
		507.716	27.7016	0.000298133	0.000196457	0.000829202		411.896	26.1034	0.000638848	0.000972491		484.664	27.3171	-0.000261954	-0.000440633	-1.80993e-05		338.129	24.8757	0.000485048			-0.43167	3.153	-0.433337	1.885		-0.433337	-2.452	-0.433337	-1.011
		509.063	27.7243	0.000298895	0.000197214	0.00083382		412.89	26.1213	0.000639675	0.000971384		485.92	27.3386	-0.000258394	-0.00043813	-1.28242e-05		338.934	24.8901	0.000486841			-0.430004	3.144	-0.431671	1.883		-0.431671	-2.444	-0.43167	-1.003
		510.425	27.7469	0.000299648	0.00019799	0.00083839		413.948	26.1393	0.00064052	0.000970257		487.145	27.3601	-0.000254854	-0.000435639	-7.5769e-06		339.768	24.9044	0.000488552			-0.428337	3.144	-0.430004	1.883		-0.430004	-2.437	-0.430004	-1.001
		511.738	27.7696	0.000300392	0.000198785	0.000842909		415.03	26.1573	0.000641381	0.000969108		488.438	27.3816	-0.000251336	-0.000433159	-2.35594e-06		340.67	24.9187	0.000490185			-0.42667	3.142	-0.428337	1.888		-0.428337	-2.435	-0.428337	-0.996
		513.14	27.7922	0.000301129	0.000199596	0.000847375		416.178	26.1752	0.000642257	0.000967938		489.713	27.4032	-0.000247844	-0.000430694	2.84032e-06		341.568	24.9331	0.000491741			-0.425003	3.14	-0.42667	1.884		-0.42667	-2.429	-0.42667	-0.987
		514.562	27.8149	0.000301857	0.000200424	0.000851784		417.2	26.1932	0.000643149	0.000966748		491.036	27.4247	-0.000244381	-0.000428245	8.01318e-06		342.445	24.9474	0.000493222			-0.423337	3.154	-0.425003	1.884		-0.425003	-2.425	-0.425003	-0.979
		515.986	27.8375	0.000302578	0.000201267	0.000856134		418.273	26.2111	0.000644054	0.000965539		492.349	27.4462	-0.000240947	-0.000425814	1.3164e-05		343.313	24.9618	0.000494631			-0.42167	3.154	-0.423337	1.881		-0.423337	-2.421	-0.423337	-0.974
		517.305	27.8602	0.000303292	0.000202123	0.000860424		419.394	26.2291	0.000644972	0.000964311		493.675	27.4677	-0.000237548	-0.000423402	1.82934e-05		344.112	24.9761	0.000495968			-0.420003	3.157	-0.42167	1.876		-0.42167	-2.418	-0.42167	-0.969
		518.624	27.8828	0.000304001	0.000202994	0.00086465		420.563	26.247	0.000645902	0.000963064		494.971	27.4892	-0.000234183	-0.000421012	2.34022e-05		344.951	24.9904	0.000497236			-0.418336	3.154	-0.420003	1.866		-0.420003	-2.415	-0.420003	-0.965
		520.006	27.9055	0.000304704	0.000203876	0.000868812		421.618	26.265	0.000646843	0.0009618		496.226	27.5108	-0.000230857	-0.000418644	2.84906e-05		345.866	25.0048	0.000498437			-0.416669	3.154	-0.418336	1.866		-0.418336	-2.419	-0.418336	-0.96
		521.366	27.9281	0.000305404	0.00020477	0.000872907		422.698	26.2829	0.000647794	0.000960518		497.417	27.5323	-0.000227571	-0.000416302	3.3559e-05		346.753	25.0191	0.000499573			-0.415003	3.167	-0.41667	1.86		-0.41667	-2.417	-0.416669	-0.962
		522.71	27.9508	0.000306101	0.000205674	0.000876934		423.736	26.3009	0.000648754	0.000959219		498.741	27.5538	-0.000224327	-0.000413986	3.86069e-05		347.613	25.0335	0.000500644			-0.413336	3.172	-0.415003	1.863		-0.415003	-2.416	-0.415003	-0.963
		524.044	27.9734	0.000306797	0.000206589	0.000880892		424.811	26.3188	0.000649721	0.000957905		500.1	27.5753	-0.000221127	-0.0004117	4.3634e-05		348.467	25.0478	0.000501653			-0.411669	3.172	-0.413336	1.863		-0.413336	-2.417	-0.413336	-0.962
		525.316	27.9961	0.000307493	0.000207511	0.000884779		425.819	26.3368	0.000650696	0.000956575		501.431	27.5968	-0.000217974	-0.000409444	4.86398e-05		349.317	25.0621	0.000502601			-0.410002	3.174	-0.411669	1.856		-0.411669	-2.414	-0.411669	-0.965
		526.583	28.0187	0.00030819	0.000208442	0.000888595		426.834	26.3547	0.000651676	0.000955231		502.722	27.6184	-0.000214867	-0.000407221	5.36232e-05		350.176	25.0765	0.00050349			-0.408336	3.181	-0.410002	1.855		-0.410011	-2.417	-0.410002	-0.964
		528.012	28.0414	0.00030889	0.000209378	0.000892339		427.986	26.3727	0.000652661	0.000953872		504.011	27.6399	-0.000211811	-0.000405033	5.85833e-05		351.037	25.0908	0.000504321			-0.406669	3.181	-0.408336	1.855		-0.408344	-2.42	-0.408336	-0.971
		529.449	28.064	0.000309593	0.00021032	0.00089601		429.114	26.3906	0.000653651	0.000952501		505.236	27.6614	-0.000208804	-0.000402882	6.35186e-05		351.933	25.1052	0.000505096			-0.405002	3.181	-0.406669	1.857		-0.406677	-2.421	-0.406669	-0.971
		530.867	28.0867	0.000310302	0.000211266	0.000899609		430.168	26.4086	0.000654643	0.000951116		506.494	27.6829	-0.00020585	-0.000400769	6.84276e-05		352.822	25.1195	0.000505815			-0.403335	3.185	-0.405002	1.867		-0.40501	-2.423	-0.405002	-0.977
		532.275	28.1093	0.000311016	0.000212214	0.000903134		431.224	26.4265	0.000655637	0.000949719		507.757	27.7044	-0.000202949	-0.000398696	7.33085e-05		353.678	25.1338	0.000506481			-0.401668	3.199	-0.403335	1.867		-0.403344	-2.429	-0.403335	-0.981
		533.611	28.132	0.000311739	0.000213163	0.000906587		432.28	26.4445	0.000656633	0.000948312		509.052	27.726	-0.000200103	-0.000396665	7.81592e-05		354.486	25.1482	0.000507093			-0.400002	3.199	-0.401669	1.875		-0.401677	-2.44	-0.401668	-0.981
		534.972	28.1546	0.00031247	0.00021411	0.000909967		433.342	26.4624	0.00065763	0.000946893		510.319	27.7475	-0.000197312	-0.000394677	8.29776e-05		355.301	25.1625	0.000507655			-0.398335	3.214	-0.400002	1.883		-0.40001	-2.447	-0.400002	-0.979
		536.282	28.1773	0.000313211	0.000215056	0.000913275		434.439	26.4804	0.000658626	0.000945464		511.655	27.769	-0.000194577	-0.000392734	8.77615e-05		356.172	25.1769	0.000508166			-0.396668	3.228	-0.398335	1.89		-0.398343	-2.455	-0.398335	-0.986
		537.644	28.1999	0.000313963	0.000215997	0.000916512		435.53	26.4983	0.000659622	0.000944026		513.028	27.7905	-0.000191901	-0.000390838	9.25082e-05		357.048	25.1912	0.000508628			-0.395001	3.228	-0.396668	1.89		-0.396677	-2.462	-0.396668	-0.986
		538.982	28.2226	0.000314727	0.000216932	0.000919679		436.586	26.5163	0.000660616	0.00094258		514.378	27.8121	-0.000189282	-0.000388989	9.72151e-05		357.949	25.2055	0.000509041			-0.393335	3.236	-0.395001	1.892		-0.39501	-2.462	-0.395001	-0.983
		540.35	28.2452	0.000315502	0.000217859	0.000922777		437.637	26.5342	0.000661608	0.000941125		515.646	27.8336	-0.000186722	-0.00038719	0.00010188		358.817	25.2199	0.000509408			-0.391668	3.264	-0.393335	1.895		-0.393343	-2.465	-0.393335	-0.984
		541.668	28.2679	0.000316291	0.000218777	0.000925807		438.721	26.5522	0.000662599	0.000939662		516.959	27.8551	-0.000184221	-0.000385441	0.0001065		359.684	25.2342	0.000509728			-0.390001	3.264	-0.391668	1.895		-0.391676	-2.471	-0.391668	-0.986
		543.082	28.2905	0.000317094	0.000219683	0.000928771		439.797	26.5701	0.000663586	0.000938193		518.2	27.8766	-0.00018178	-0.000383743	0.000111072		360.538	25.2486	0.000510003			-0.388334	3.286	-0.390001	1.909		-0.390009	-2.478	-0.390001	-0.99
		544.542	28.3132	0.000317911	0.000220576	0.000931671		440.858	26.5881	0.00066457	0.000936717		519.484	27.8981	-0.000179399	-0.000382097	0.000115594		361.371	25.2629	0.000510233			-0.386667	3.286	-0.388334	1.911		-0.388343	-2.486	-0.388334	-0.992
		545.928	28.3359	0.000318743	0.000221454	0.000934507		441.938	26.606	0.00066555	0.000935235		520.765	27.9197	-0.000177079	-0.000380504	0.000120063		362.225	25.2772	0.000510421			-0.385001	3.301	-0.386668	1.911		-0.386676	-2.487	-0.386667	-0.987
		547.214	28.3585	0.00031959	0.000222315	0.000937282		443.018	26.624	0.000666527	0.000933747		522.082	27.9412	-0.00017482	-0.000378966	0.000124477		363.143	25.2916	0.000510565			-0.383334	3.301	-0.385001	1.933		-0.385009	-2.494	-0.385001	-0.988
		548.548	28.3812	0.000320453	0.000223158	0.000939998		444.05	26.6419	0.000667498	0.000932254		523.388	27.9627	-0.000172623	-0.000377482	0.000128833		364.055	25.3059	0.000510667			-0.381667	3.317	-0.383334	1.947		-0.383342	-2.501	-0.383334	-0.983
		549.845	28.4038	0.00032133	0.00022398	0.000942656		445.197	26.6599	0.000668465	0.000930756		524.681	27.9842	-0.000170488	-0.000376053	0.00013313		364.868	25.3203	0.000510729			-0.38	3.336	-0.381667	1.954		-0.381676	-2.508	-0.381667	-0.976
		551.206	28.4265	0.000322222	0.000224781	0.000945258		446.294	26.6778	0.000669428	0.000929254		525.889	28.0057	-0.000168417	-0.000374681	0.000137364		365.65	25.3346	0.00051075			-0.378334	3.336	-0.38	1.954		-0.380009	-2.517	-0.38	-0.973
		552.568	28.4491	0.000323129	0.000225558	0.000947806		447.423	26.6958	0.000670385	0.000927748		527.162	28.0273	-0.000166409	-0.000373365	0.000141533		366.543	25.3489	0.000510731			-0.376667	3.355	-0.378334	1.972		-0.378342	-2.519	-0.378334	-0.966
		553.958	28.4718	0.000324048	0.000226309	0.000950301		448.556	26.7137	0.000671337	0.000926237		528.428	28.0488	-0.000164465	-0.000372106	0.000145636		367.431	25.3633	0.000510673			-0.375	3.373	-0.376667	1.992		-0.376675	-2.524	-0.376667	-0.964
		555.307	28.4944	0.000324979	0.000227034	0.000952746		449.614	26.7317	0.000672283	0.000924724		529.724	28.0703	-0.000162586	-0.000370904	0.00014967		368.284	25.3776	0.000510577			-0.373333	3.373	-0.375	1.992		-0.375008	-2.528	-0.375	-0.961
		556.689	28.5171	0.000325921	0.000227729	0.000955141		450.631	26.7496	0.000673225	0.000923207		531.036	28.0918	-0.000160772	-0.00036976	0.000153633		369.135	25.392	0.000510444			-0.371666	3.398	-0.373333	1.996		-0.373342	-2.532	-0.373333	-0.957
		557.972	28.5397	0.000326872	0.000228394	0.000957489		451.706	26.7676	0.000674161	0.000921687		532.382	28.1133	-0.000159024	-0.000368673	0.000157525		369.997	25.4063	0.000510273			-0.37	3.411	-0.371667	2.009		-0.371675	-2.532	-0.371666	-0.949
		559.275	28.5624	0.000327831	0.000229026	0.00095979		452.737	26.7855	0.000675092	0.000920165		533.716	28.1349	-0.000157342	-0.000367642	0.000161342		370.853	25.4207	0.000510066			-0.368333	3.441	-0.37	2.009		-0.370008	-2.531	-0.37	-0.941
		560.678	28.585	0.000328794	0.000229625	0.000962045		453.795	26.8035	0.000676019	0.00091864		535.043	28.1564	-0.000155726	-0.000366668	0.000165084		371.731	25.435	0.000509823			-0.366666	3.441	-0.368333	2.02		-0.368341	-2.538	-0.368333	-0.94
		562.119	28.6077	0.000329761	0.000230187	0.000964254		454.84	26.8214	0.00067694	0.000917112		536.297	28.1779	-0.000154176	-0.000365749	0.000168749		372.602	25.4493	0.000509545			-0.364999	3.465	-0.366666	2.026		-0.366675	-2.54	-0.366666	-0.934
		563.5	28.6303	0.000330728	0.000230712	0.00096642		455.952	26.8394	0.000677857	0.000915583		537.587	28.1994	-0.000152691	-0.000364884	0.000172336		373.446	25.4637	0.000509232			-0.363333	3.493	-0.364999	2.026		-0.365008	-2.541	-0.364999	-0.932
		564.891	28.653	0.000331693	0.000231197	0.000968543		457.072	26.8573	0.000678769	0.000914051		538.829	28.2209	-0.000151272	-0.000364073	0.000175845		374.275	25.478	0.000508885			-0.361666	3.493	-0.363333	2.032		-0.363341	-2.541	-0.363333	-0.932
		566.231	28.6756	0.000332653	0.000231641	0.000970623		458.182	26.8753	0.000679677	0.000912518		540.107	28.2425	-0.000149919	-0.000363312	0.000179274		375.109	25.4924	0.000508505			-0.359999	3.508	-0.361666	2.032		-0.361674	-2.542	-0.361666	-0.931
		567.604	28.6983	0.000333604	0.000232043	0.000972661		459.291	26.8933	0.000680581	0.000910984		541.462	28.264	-0.000148631	-0.000362601	0.000182621		375.969	25.5067	0.000508091			-0.358332	3.526	-0.359999	2.041		-0.360007	-2.542	-0.359999	-0.927
		568.943	28.7209	0.000334542	0.0002324	0.000974657		460.352	26.9112	0.000681482	0.000909448		542.826	28.2855	-0.000147408	-0.000361938	0.000185887		376.847	25.521	0.000507646			-0.356665	3.526	-0.358332	2.041		-0.358341	-2.541	-0.358341	-0.93
		570.302	28.7436	0.000335465	0.000232713	0.000976611		461.427	26.9292	0.000682378	0.000907912		544.108	28.307	-0.00014625	-0.00036132	0.000189071		377.648	25.5354	0.000507168			-0.354999	3.552	-0.356666	2.059		-0.356674	-2.542	-0.356674	-0.925
		571.62	28.7662	0.000336369	0.000232979	0.000978524		462.482	26.9471	0.000683272	0.000906375		545.4	28.3286	-0.000145155	-0.000360744	0.000192171		378.521	25.5497	0.000506659			-0.353332	3.591	-0.354999	2.075		-0.355007	-2.541	-0.355007	-0.924
		572.977	28.7889	0.000337249	0.000233198	0.000980395		463.536	26.9651	0.000684163	0.000904839		546.596	28.3501	-0.000144124	-0.000360209	0.000195187		379.37	25.5641	0.000506119			-0.351673	3.591	-0.353332	2.075		-0.35334	-2.537	-0.35334	-0.916
		574.333	28.8115	0.000338102	0.000233368	0.000982225		464.611	26.983	0.000685051	0.000903302		547.802	28.3716	-0.000143155	-0.000359711	0.000198119		380.275	25.5784	0.000505549			-0.350007	3.612	-0.351665	2.076		-0.351674	-2.535	-0.351673	-0.914
		575.705	28.8342	0.000338925	0.000233488	0.000984013		465.715	27.001	0.000685937	0.000901765		549.098	28.3931	-0.000142248	-0.000359248	0.000200966		381.196	25.5927	0.00050495			-0.34834	3.65	-0.349998	2.079		-0.350007	-2.533	-0.350007	-0.904
		577.065	28.8568	0.000339715	0.000233558	0.00098576		466.783	27.0189	0.000686821	0.000900229		550.374	28.4146	-0.000141401	-0.000358816	0.000203727		382.083	25.6071	0.000504321			-0.346673	3.681	-0.348332	2.079		-0.34834	-2.531	-0.34834	-0.902
		578.469	28.8795	0.000340467	0.000233576	0.000987465		467.791	27.0369	0.000687703	0.000898694		551.679	28.4362	-0.000140614	-0.000358413	0.000206403		382.929	25.6214	0.000503663			-0.345006	3.681	-0.346665	2.084		-0.346673	-2.529	-0.346673	-0.898
		579.793	28.9021	0.000341179	0.000233541	0.000989128		468.855	27.0548	0.000688584	0.00089716		552.972	28.4577	-0.000139885	-0.000358034	0.000208994		383.807	25.6358	0.000502978			-0.34334	3.704	-0.344998	2.095		-0.345006	-2.522	-0.345006	-0.893
		581.14	28.9248	0.000341848	0.000233453	0.00099075		470.006	27.0728	0.000689463	0.000895626		554.333	28.4792	-0.000139213	-0.000357678	0.000211498		384.649	25.6501	0.000502265			-0.341673	3.725	-0.343331	2.095		-0.34334	-2.52	-0.34334	-0.891
		582.488	28.9474	0.00034247	0.00023331	0.000992331		471.116	27.0907	0.00069034	0.000894094		555.664	28.5007	-0.000138596	-0.00035734	0.000213917		385.517	25.6644	0.000501525			-0.340006	3.725	-0.341664	2.103		-0.341673	-2.517	-0.341673	-0.888
		583.855	28.9701	0.000343042	0.000233112	0.00099387		472.199	27.1087	0.000691215	0.000892563		557.01	28.5222	-0.000138034	-0.000357019	0.000216249		386.305	25.6788	0.000500758			-0.338339	3.747	-0.339998	2.108		-0.340006	-2.514	-0.340006	-0.881
		585.179	28.9928	0.00034356	0.000232859	0.000995367		473.279	27.1266	0.000692089	0.000891033		558.325	28.5438	-0.000137524	-0.00035671	0.000218496		387.153	25.6931	0.000499965			-0.336672	3.771	-0.338331	2.116		-0.338339	-2.506	-0.338339	-0.873
		586.534	29.0154	0.000344024	0.000232548	0.000996823		474.292	27.1446	0.000692961	0.000889504		559.532	28.5653	-0.000137065	-0.000356411	0.000220656		388.033	25.7075	0.000499147			-0.335006	3.771	-0.336664	2.116		-0.336673	-2.505	-0.336672	-0.866
		587.875	29.0381	0.000344429	0.000232181	0.000998236		475.348	27.1625	0.00069383	0.000887976		560.73	28.5868	-0.000136656	-0.000356119	0.00022273		388.926	25.7218	0.000498304			-0.333339	3.802	-0.334997	2.119		-0.335006	-2.501	-0.335006	-0.861
		589.247	29.0607	0.000344775	0.000231755	0.000999607		476.441	27.1805	0.000694697	0.000886449		562.037	28.6083	-0.000136294	-0.000355832	0.000224718		389.816	25.7361	0.000497436			-0.331672	3.824	-0.333331	2.114		-0.333339	-2.492	-0.333339	-0.852
		590.621	29.0834	0.000345059	0.000231271	0.00100094		477.553	27.1984	0.00069556	0.000884924		563.336	28.6298	-0.000135977	-0.000355546	0.000226621		390.712	25.7505	0.000496544			-0.330005	3.845	-0.331664	2.114		-0.331672	-2.484	-0.331672	-0.845
		592.016	29.106	0.000345281	0.000230727	0.00100222		478.578	27.2164	0.000696419	0.0008834		564.672	28.6514	-0.000135703	-0.000355259	0.000228439		391.561	25.7648	0.000495629			-0.328339	3.845	-0.329997	2.122		-0.330005	-2.47	-0.330005	-0.838
		593.333	29.1287	0.000345439	0.000230123	0.00100347		479.659	27.2343	0.000697274	0.000881877		565.964	28.6729	-0.000135471	-0.000354969	0.000230173		392.406	25.7792	0.000494691			-0.326672	3.871	-0.32833	2.123		-0.328339	-2.466	-0.328339	-0.825
[truncated: 11,010 more rows]

## Sheet: Supplementary Figure 6. 
	Supplementary Figure 6b
	Week	ConM SOSIP-I53-50NP					BG505 SOSIP-I53-50NP
[truncated: 48 more rows]

[truncated: 1 more sheets: Supplementary Figure 7. ]
